# Supplementary material for: The differing influence of several factors on the development of fatty liver with elevation of liver enzymes between genders with metabolic syndrome: A cross-sectional study
Source: PLoS One. 2017 Jun 2;12(6):e0177925. doi: 10.1371/journal.pone.0177925 (PMC5456049; doi:10.1371/journal.pone.0177925)
Supplement: S1 Appendix — The data provided in this article are available within this file. (XLSX) [file pone.0177925.s001.xlsx]

## Sheet: Sheet1
age	age≧50=1	sex	male1	BMI	BMI＜25=0	WC	WC≧(Male95,Female90)=1	submin	premax	P/S	P/S＜1=0	1M-V 2M-S 3F-V 4F-S	fatty1	NAFLD1	GOT(AST)	GOT≧31=1	GPT(ALT)	GPT≧31=1	GGT	GGT≧71=1	GGT≧51=1	T-cho	TCHO≧220=１	TG	TG≧150=1	HDL	HDL<40=1	HDL<50=1	LDL	LDL≧140=1	FBS	FBS≧110=1	FBS≧100=1	HbA1c(NGSP)≧6.2=1	HbA1c(NGSP)≧6.5=1	HbA1c(NGSP)	UA	UA≧7=1	SBP	SBP≧130=1	DBP	DBP≧85=1	drinker=1	smoking history=1	【drug】Hypertension	【drug】Hypertension	HT1	sBP	dBP
53	1	Male	1	27.8	1	96.8	1	1.2	3.4	2.83333	1	1	1	1	22	0	34	1	49	0	0	201	0	709	1	34	1	1	84	0	101	0	1	0	0	5.9	6.3	0	132	1	89	1	1	1	0	(-)	1	132	89
45.04	0	Male	1	29.5	1	99	1	3.4	4.9	1.44118	1	1	1	1	38	1	74	1	126	1	1	258	1	178	1	62	0	0	175	1	113	1	1	0	0	5.8	6.7	0	125	0	83	0	1	1	0	(-)	0	125	83
40	0	Male	1	36.1	1	118	1	2.8	6.2	2.21429	1	1	1	1	54	1	96	1	58	0	1	294	1	153	1	48	0	1	209	1	123	1	1	1	0	6.4	10.1	1	164	1	102	1	0	1	0	(-)	1	164	102
43	0	Male	1	41.5	1	119	1	4.4	5.8	1.31818	1	1	1	1	34	1	67	1	55	0	1	241	1	210	1	45	0	1	163	1	116	1	1	0	0	6.1	3.5	0	139	1	79	0	1	1	0	(-)	1	139	79
48.11	0	Male	1	24	0	92.5	0	3.9	3.8	0.974359	0	2	1	1	35	1	67	1	114	1	1	213	0	110	0	65	0	0	130	0	100	0	1	0	0	5.4	6.2	0	135	1	88	1	0	0	0	(-)	1	135	88
49.06	0	Male	1	30	1	102	1	2.6	2.7	1.03846	1	1	1	1	25	0	36	1	57	0	1	211	0	161	1	47	0	1	143	1	126	1	1	0	0	6.1	6.1	0	115	0	94	1	1	1	0	(-)	1	115	94
67.08	1	Male	1	26.6	1	95	1	2.5	2.7	1.08	1	1	1	0	20	0	22	0	29	0	0	200	0	103	0	46	0	1	133	0	103	0	1	1	0	6.3	5.3	0	120	0	60	0	0	1	1	(+)	1	120	60
65.1	1	Male	1	25.1	1	91.5	0	2.4	5.9	2.45833	1	1	1	1	25	0	34	1	91	1	1	186	0	167	1	45	0	1	121	0	100	0	1	0	0	5.5	5.7	0	158	1	104	1	1	1	1	(+)	1	158	104
71.01	1	Male	1	27	1	93	0	1.5	5.4	3.6	1	1	1	0	21	0	23	0	27	0	0	185	0	102	0	45	0	1	118	0	104	0	1	0	0	5.9	6.4	0	148	1	79	0	0	1	1	(+)	1	148	79
46.01	0	Male	1	25.3	1	93	0	1.5	4.3	2.86667	1	1	1	0	15	0	14	0	130	1	1	254	1	218	1	59	0	0	165	1	105	0	1	0	0	5.5	4.4	0	136	1	73	0	1	1	0	(-)	1	136	73
53	1	Male	1	26.5	1	92	0	3.1	4.8	1.54839	1	1	1	0	20	0	22	0	43	0	0	239	1	199	1	63	0	0	153	1	238	1	1	1	1	8	3.7	0	126	0	82	0	1	1	1	(+)	1	126	82
56	1	Male	1	27	1	91.5	0	3	6.6	2.2	1	1	1	1	26	0	49	1	39	0	0	227	1	152	1	51	0	0	156	1	135	1	1	1	1	6.7	4.2	0	123	0	70	0	1	0	0	(-)	0	123	70
62.08	1	Male	1	29.8	1	100	1	1.7	2.1	1.23529	1	1	0	0	23	0	24	0	66	0	1	224	1	112	0	58	0	0	153	1	118	1	1	0	0	6	5.5	0	156	1	86	1	0	1	0	(-)	1	156	86
40.05	0	Male	1	25.6	1	90	0	1.7	5.4	3.17647	1	1	1	1	19	0	44	1	43	0	0	268	1	158	1	49	0	1	192	1	120	1	1	1	1	6.5	6.6	0	109	0	67	0	1	1	0	(-)	0	109	67
58.09	1	Male	1	30.7	1	104.5	1	4.6	5.2	1.13043	1	1	1	0	22	0	18	0	36	0	0	190	0	190	1	54	0	0	112	0	122	1	1	1	1	6.9	7.7	1	120	0	82	0	1	1	1	(+)	1	120	82
69.01	1	Male	1	28.5	1	105.5	1	4.4	7.1	1.61364	1	1	1	0	29	0	28	0	32	0	0	243	1	169	1	56	0	0	165	1	114	1	1	1	1	6.5	6.7	0	143	1	77	0	1	1	0	(-)	1	143	77
56.02	1	Male	1	27	1	91.5	0	2.6	3.7	1.42308	1	1	1	1	26	0	37	1	54	0	1	202	0	106	0	53	0	0	132	0	154	1	1	1	1	7.1	6.5	0	129	0	76	0	1	1	1	(+)	1	129	76
56.01	1	Male	1	26.5	1	94.5	0	2.8	3.7	1.32143	1	1	1	1	31	1	45	1	60	0	1	248	1	263	1	49	0	1	166	1	105	0	1	0	0	5.8	5.8	0	130	1	86	1	1	1	0	(-)	1	130	86
51.06	1	Male	1	27.2	1	93	0	3.8	5.5	1.44737	1	1	1	0	20	0	25	0	37	0	0	246	1	218	1	57	0	0	161	1	117	1	1	1	1	6.7	7.4	1	132	1	77	0	1	0	0	(-)	1	132	77
58.04	1	Male	1	25.8	1	94	0	2.6	4	1.53846	1	1	1	1	27	0	36	1	51	0	1	193	0	290	1	49	0	1	108	0	96	0	0	0	0	5.8	6.2	0	132	1	81	0	1	1	0	(-)	1	132	81
52.09	1	Male	1	25.1	1	96	1	5.1	3.2	0.627451	0	2	0	0	18	0	15	0	21	0	0	237	1	185	1	62	0	0	150	1	108	0	1	0	0	5.6	8.6	1	129	0	85	1	1	1	0	(-)	1	129	85
55.05	1	Male	1	25.8	1	94	0	3.6	5.8	1.61111	1	1	1	1	27	0	44	1	60	0	1	256	1	158	1	62	0	0	172	1	100	0	1	0	0	5.8	5.8	0	141	1	88	1	1	0	1	(+)	1	141	88
57.09	1	Male	1	28.5	1	95	1	2.3	5.2	2.26087	1	1	1	1	33	1	47	1	39	0	0	190	0	91	0	51	0	0	125	0	149	1	1	1	1	7.6	5.5	0	123	0	74	0	1	1	0	(-)	0	123	74
66	1	Male	1	30.6	1	97.5	1	4.6	5.3	1.15217	1	1	1	1	38	1	35	1	29	0	0	215	0	166	1	52	0	0	141	1	95	0	0	0	0	5.5	8.1	1	135	1	70	0	1	1	1	(+)	1	135	70
43.06	0	Male	1	25.8	1	92	0	3.9	4.9	1.25641	1	1	1	1	23	0	35	1	33	0	0	210	0	175	1	54	0	0	136	0	108	0	1	0	0	5.8	9.5	1	136	1	80	0	1	1	0	(-)	1	136	80
54.02	1	Male	1	26.1	1	94.2	0	2.5	3.5	1.4	1	1	1	0	22	0	30	0	36	0	0	193	0	278	1	47	0	1	116	0	104	0	1	0	0	5	6.7	0	146	1	81	0	1	1	0	(-)	1	146	81
49.06	0	Male	1	27.3	1	101	1	3.6	6.4	1.77778	1	1	1	0	17	0	25	0	51	0	1	232	1	180	1	33	1	1	167	1	100	0	1	0	0	5.9	4.9	0	138	1	84	0	1	1	0	(-)	1	138	84
50.02	1	Male	1	32.6	1	102	1	4.2	5.1	1.21429	1	1	1	0	17	0	19	0	53	0	1	250	1	209	1	65	0	0	157	1	109	0	1	0	0	6.1	4.3	0	118	0	78	0	1	0	1	(+)	1	118	78
66	1	Male	1	32.4	1	105	1	2.9	4.7	1.62069	1	1	1	1	33	1	37	1	175	1	1	215	0	200	1	81	0	0	103	0	112	1	1	1	0	6.2	4.4	0	134	1	67	0	1	0	0	(-)	1	134	67
36.1	0	Male	1	28	1	95	1	3.6	6	1.66667	1	1	1	1	51	1	104	1	115	1	1	196	0	235	1	42	0	1	125	0	146	1	1	1	1	7.3	5.7	0	127	0	82	0	1	1	0	(-)	0	127	82
50.01	1	Male	1	29.8	1	97	1	3.7	4.1	1.10811	1	1	1	1	26	0	53	1	82	1	1	200	0	230	1	53	0	0	121	0	166	1	1	1	1	8.2	5.9	0	147	1	88	1	0	0	1	(+)	1	147	88
57.09	1	Male	1	28	1	91	0	4.7	2.9	0.617021	0	2	1	0	20	0	27	0	73	1	1	240	1	173	1	64	0	0	157	1	105	0	1	0	0	6	5.6	0	141	1	79	0	1	1	0	(-)	1	141	79
47.1	0	Male	1	23.5	0	94	0	3.5	4.2	1.2	1	1	1	1	28	0	32	1	112	1	1	280	1	229	1	77	0	0	174	1	129	1	1	1	1	7	8.1	1	147	1	90	1	1	1	0	(-)	1	147	90
42.06	0	Male	1	35.3	1	110	1	2.1	6.6	3.14286	1	1	1	1	44	1	53	1	75	1	1	201	0	174	1	45	0	1	131	0	111	1	1	0	0	5.8	9.1	1	111	0	70	0	1	1	0	(-)	0	111	70
39.05	0	Male	1	31.6	1	108.8	1	2.8	3.9	1.39286	1	1	1	1	35	1	54	1	50	0	0	188	0	179	1	48	0	1	117	0	92	0	0	0	0	5.9	8.3	1	134	1	73	0	1	0	1	(+)	1	134	73
56.05	1	Male	1	29	1	94	0	2	3.9	1.95	1	1	1	0	15	0	23	0	28	0	0	188	0	84	0	49	0	1	128	0	135	1	1	1	1	8.5	6.8	0	117	0	67	0	0	0	1	(+)	1	117	67
57.04	1	Male	1	31.3	1	101.5	1	3.4	3.6	1.05882	1	1	1	0	24	0	29	0	80	1	1	185	0	283	1	39	1	1	111	0	105	0	1	0	0	5.8	4.8	0	159	1	87	1	1	1	1	(+)	1	159	87
56	1	Male	1	26.5	1	94.4	0	3.3	4.1	1.24242	1	1	1	0	23	0	27	0	24	0	0	172	0	120	0	38	1	1	117	0	141	1	1	1	1	7.5	3	0	113	0	72	0	0	1	0	(-)	0	113	72
50.05	1	Male	1	27.9	1	98.7	1	4.4	4.4	1	1	1	1	0	26	0	23	0	37	0	0	209	0	170	1	47	0	1	137	0	125	1	1	1	0	6.3	4.1	0	155	1	89	1	1	0	1	(+)	1	155	89
43.08	0	Male	1	28.3	1	96.5	1	5.9	3.6	0.610169	0	2	1	1	19	0	35	1	68	0	1	200	0	291	1	47	0	1	119	0	111	1	1	1	0	6.2	9.2	1	103	0	73	0	0	1	0	(-)	0	103	73
62	1	Male	1	23.3	0	92	0	3.9	4.7	1.20513	1	1	1	0	20	0	23	0	54	0	1	235	1	223	1	46	0	1	166	1	137	1	1	1	1	7.4	7	1	140	1	80	0	1	1	1	(+)	1	140	80
54.08	1	Male	1	30.7	1	106.5	1	5.9	2.4	0.40678	0	2	0	0	17	0	19	0	39	0	0	179	0	141	0	40	0	1	123	0	113	1	1	1	1	6.8	5.1	0	144	1	92	1	1	1	0	(-)	1	144	92
54.09	1	Male	1	26.6	1	96	1	2.2	1.9	0.863636	0	2	0	0	52	1	60	1	138	1	1	131	0	149	0	33	1	1	76	0	129	1	1	1	1	6.9	6.5	0	142	1	79	0	1	1	1	(+)	1	142	79
47.05	0	Male	1	24	0	91.5	0	1.4	1.8	1.28571	1	1	1	0	14	0	10	0	15	0	0	137	0	100	0	35	1	1	86	0	90	0	0	0	0	5.1	7.9	1	150	1	90	1	0	1	0	(-)	1	150	90
39.01	0	Male	1	33.3	1	113.5	1	5	4.9	0.98	0	2	1	1	25	0	52	1	97	1	1	183	0	162	1	55	0	0	111	0	95	0	0	0	0	5.4	10.3	1	141	1	85	1	1	1	1	(+)	1	141	85
40.08	0	Male	1	38	1	123	1	5.5	3.2	0.581818	0	2	1	1	41	1	74	1	59	0	1	186	0	156	1	41	0	1	125	0	152	1	1	1	1	6.8	7.6	1	147	1	83	0	1	0	1	(+)	1	147	83
67.02	1	Male	1	32.1	1	97	1	3.8	3.5	0.921053	0	2	1	0	42	1	21	0	28	0	0	189	0	131	0	41	0	1	133	0	120	1	1	1	1	6.7	4.6	0	148	1	83	0	0	1	0	(-)	1	148	83
59	1	Male	1	26.4	1	94	0	4.4	3	0.681818	0	2	0	0	23	0	30	0	49	0	0	252	1	104	0	75	0	0	160	1	113	1	1	0	0	5.6	7.4	1	131	1	78	0	1	1	0	(-)	1	131	78
52.02	1	Male	1	22.8	0	92	0	4.4	5.7	1.29545	1	1	1	1	22	0	39	1	24	0	0	155	0	158	1	34	1	1	103	0	95	0	0	0	0	5.6	7	1	132	1	80	0	1	0	0	(-)	1	132	80
47.03	0	Male	1	27.3	1	90	0	4.6	2.7	0.586957	0	2	1	0	16	0	17	0	23	0	0	122	0	187	1	38	1	1	61	0	90	0	0	0	0	5.5	4.6	0	158	1	83	0	1	0	0	(-)	1	158	83
53.06	1	Male	1	26	1	92.5	0	3.2	3.4	1.0625	1	1	1	0	19	0	22	0	67	0	1	185	0	179	1	43	0	1	124	0	139	1	1	1	1	7.5	6.2	0	126	0	76	0	1	1	1	(+)	1	126	76
49.11	0	Male	1	29.6	1	99.5	1	3.8	4.2	1.10526	1	1	1	1	23	0	44	1	33	0	0	212	0	148	0	39	1	1	154	1	96	0	0	0	0	6	4	0	139	1	79	0	0	1	0	(-)	1	139	79
56.05	1	Male	1	27.1	1	94	0	3.6	4.9	1.36111	1	1	0	0	22	0	31	1	70	0	1	196	0	118	0	51	0	0	131	0	114	1	1	1	0	6.4	5.8	0	133	1	76	0	1	1	1	(+)	1	133	76
58.09	1	Male	1	28	1	99	1	4.5	2.6	0.577778	0	2	1	0	23	0	21	0	43	0	0	197	0	243	1	37	1	1	140	1	103	0	1	0	0	5.6	4.8	0	134	1	70	0	0	1	1	(+)	1	134	70
57.07	1	Male	1	29.5	1	99	1	2.9	6.3	2.17241	1	1	1	1	71	1	86	1	152	1	1	231	1	188	1	32	1	1	168	1	176	1	1	1	1	7.5	8.3	1	134	1	83	0	0	1	0	(-)	1	134	83
38.1	0	Male	1	28.6	1	91	0	4	4.4	1.1	1	1	1	1	22	0	34	1	79	1	1	156	0	81	0	36	1	1	106	0	111	1	1	0	0	5.8	6.1	0	110	0	70	0	1	1	0	(-)	0	110	70
55	1	Male	1	27.5	1	99	1	5.7	3.7	0.649123	0	2	1	0	18	0	22	0	66	0	1	226	1	229	1	48	0	1	145	1	147	1	1	1	1	7.4	8	1	118	0	73	0	1	0	0	(-)	0	118	73
42	0	Male	1	28.7	1	103.5	1	1.1	2.4	2.18182	1	1	1	1	30	0	36	1	66	0	1	230	1	133	0	36	1	1	172	1	99	0	0	0	0	5.7	9	1	133	1	86	1	1	1	0	(-)	1	133	86
45	0	Male	1	26.7	1	96.5	1	4.4	4.2	0.954545	0	2	1	0	18	0	30	0	99	1	1	230	1	200	1	51	0	0	155	1	168	1	1	1	1	8	5.9	0	110	0	74	0	0	1	0	(-)	0	110	74
45	0	Male	1	26.7	1	93	0	3.1	2.4	0.774194	0	2	1	0	18	0	19	0	27	0	0	183	0	231	1	43	0	1	113	0	91	0	0	0	0	5.4	6.9	0	103	0	63	0	0	0	0	(-)	0	103	63
53.05	1	Male	1	28.8	1	95	1	2.9	1.7	0.586207	0	2	1	1	45	1	88	1	71	1	1	234	1	166	1	55	0	0	163	1	101	0	1	0	0	5.7	6.1	0	134	1	77	0	1	1	0	(-)	1	134	77
57.04	1	Male	1	28.3	1	91	0	3.6	3.1	0.861111	0	2	1	0	21	0	26	0	103	1	1	207	0	162	1	49	0	1	150	1	99	0	0	0	0	5.5	4.4	0	139	1	92	1	1	1	0	(-)	1	139	92
57.06	1	Male	1	29.5	1	101	1	1.7	4	2.35294	1	1	0	0	18	0	24	0	72	1	1	197	0	135	0	46	0	1	136	0	122	1	1	1	0	6.4	6.9	0	154	1	80	0	1	1	0	(-)	1	154	80
39.03	0	Male	1	27.5	1	93.5	0	3.5	3.4	0.971429	0	2	1	1	40	1	104	1	236	1	1	255	1	265	1	60	0	0	173	1	105	0	1	0	0	6.1	6.5	0	131	1	76	0	1	1	0	(-)	1	131	76
60.06	1	Male	1	23.6	0	90	0	5.2	3.5	0.673077	0	2	0	0	19	0	14	0	66	0	1	240	1	171	1	43	0	1	171	1	112	1	1	0	0	5.7	7.5	1	130	1	74	0	1	1	0	(-)	1	130	74
43.05	0	Male	1	25.8	1	91	0	4.4	4.5	1.02273	1	1	1	1	55	1	87	1	81	1	1	202	0	242	1	55	0	0	124	0	91	0	0	0	0	5.1	5.9	0	146	1	103	1	1	0	0	(-)	1	146	103
65.09	1	Male	1	27	1	92	0	5.5	4.5	0.818182	0	2	0	0	43	1	45	1	61	0	1	224	1	852	1	42	0	1	74	0	107	0	1	0	0	5.8	5.9	0	174	1	94	1	1	1	0	(-)	1	174	94
52.02	1	Male	1	27.5	1	92	0	4.5	3.1	0.688889	0	2	0	0	19	0	24	0	30	0	0	161	0	72	0	39	1	1	111	0	97	0	0	0	0	5.4	5.7	0	134	1	85	1	1	0	0	(-)	1	134	85
35.05	0	Male	1	27.9	1	91	0	1.6	3.9	2.4375	1	1	1	1	139	1	137	1	348	1	1	251	1	209	1	83	0	0	142	1	114	1	1	0	0	5.9	10.2	1	121	0	82	0	1	1	0	(-)	0	121	82
53.09	1	Male	1	34.2	1	104	1	6.6	3.2	0.484848	0	2	1	1	99	1	39	1	129	1	1	116	0	60	0	30	1	1	75	0	95	0	0	0	0	5.2	4.8	0	131	1	75	0	0	1	0	(-)	1	131	75
58.06	1	Male	1	26.2	1	97	1	4.9	5.9	1.20408	1	1	1	0	17	0	19	0	93	1	1	171	0	115	0	54	0	0	100	0	120	1	1	1	0	6.3	4.9	0	138	1	81	0	0	0	1	(+)	1	138	81
40.11	0	Male	1	28.4	1	94	0	8.2	10.8	1.31707	1	1	1	1	37	1	66	1	89	1	1	163	0	209	1	35	1	1	106	0	100	0	1	0	0	5.5	8.4	1	140	1	93	1	1	1	0	(-)	1	140	93
43.02	0	Male	1	40.4	1	129.5	1	7.4	9.1	1.22973	1	1	1	1	19	0	32	1	38	0	0	164	0	68	0	43	0	1	107	0	245	1	1	1	1	11.2	5.9	0	132	1	92	1	1	1	0	(-)	1	132	92
70.08	1	Male	1	31.1	1	102	1	3.9	3.2	0.820513	0	2	1	1	35	1	41	1	51	0	1	184	0	264	1	37	1	1	118	0	93	0	0	0	0	5.7	6.6	0	135	1	75	0	1	0	0	(-)	1	135	75
60.07	1	Male	1	26.8	1	94.5	0	3.4	3.2	0.941176	0	2	1	1	50	1	56	1	34	0	0	165	0	181	1	38	1	1	104	0	101	0	1	0	0	4.3	7.4	1	152	1	79	0	1	0	1	(+)	1	152	79
53.08	1	Male	1	26.3	1	94	0	3.4	4.2	1.23529	1	1	1	1	29	0	47	1	112	1	1	145	0	329	1	41	0	1	71	0	98	0	0	0	0	5.2	4.4	0	127	0	85	1	0	0	0	(-)	1	127	85
60.11	1	Male	1	27.6	1	93	0	4.4	3.9	0.886364	0	2	0	0	18	0	16	0	29	0	0	197	0	227	1	57	0	0	114	0	99	0	0	0	0	5.8	7.3	1	128	0	81	0	1	1	1	(+)	1	128	81
59.06	1	Male	1	24.9	0	94	0	4.1	2.9	0.707317	0	2	0	0	10	0	18	0	41	0	0	217	0	133	0	49	0	1	152	1	110	1	1	0	0	5.6	5.7	0	111	0	70	0	1	1	1	(+)	1	111	70
46.01	0	Male	1	28.1	1	94.5	0	5.5	5.4	0.981818	0	2	1	1	18	0	31	1	51	0	1	162	0	105	0	37	1	1	109	0	97	0	0	0	0	5.3	5.9	0	137	1	88	1	0	1	0	(-)	1	137	88
35.02	0	Male	1	25.1	1	92	0	7.1	5.9	0.830986	0	2	0	0	17	0	26	0	20	0	0	227	1	155	1	49	0	1	162	1	240	1	1	1	1	11.1	3.6	0	107	0	61	0	1	1	0	(-)	0	107	61
44.09	0	Male	1	25.6	1	94	0	2.6	3.7	1.42308	1	1	1	1	21	0	35	1	59	0	1	267	1	141	0	64	0	0	195	1	112	1	1	0	0	6.1	7.9	1	138	1	77	0	1	0	0	(-)	1	138	77
60.01	1	Male	1	26.9	1	92.5	0	2	2.3	1.15	1	1	1	1	34	1	62	1	48	0	0	220	1	150	1	45	0	1	154	1	192	1	1	1	1	9.9	5.4	0	124	0	87	1	0	1	0	(-)	1	124	87
55.01	1	Male	1	29.6	1	108	1	3.9	3.4	0.871795	0	2	1	1	46	1	85	1	75	1	1	151	0	197	1	41	0	1	85	0	97	0	0	0	0	5.6	7.7	1	123	0	73	0	0	1	1	(+)	1	123	73
56.01	1	Male	1	26.4	1	92	0	5.8	3.9	0.672414	0	2	1	0	21	0	22	0	17	0	0	287	1	185	1	58	0	0	205	1	136	1	1	1	1	7.1	6.7	0	132	1	84	0	1	1	0	(-)	1	132	84
59.04	1	Male	1	25.6	1	90.5	0	7.1	4.1	0.577465	0	2	1	0	16	0	26	0	118	1	1	176	0	172	1	40	0	1	118	0	115	1	1	0	0	6.1	6.9	0	159	1	89	1	1	1	0	(-)	1	159	89
61.01	1	Male	1	28.6	1	102.5	1	4.2	3.9	0.928571	0	2	1	0	21	0	28	0	33	0	0	196	0	82	0	52	0	0	134	0	116	1	1	1	1	6.5	4.9	0	132	1	87	1	0	1	1	(+)	1	132	87
60.11	1	Male	1	36.4	1	108.5	1	5.6	7.1	1.26786	1	1	1	1	64	1	75	1	101	1	1	206	0	88	0	57	0	0	135	0	112	1	1	0	0	6	9.4	1	170	1	108	1	1	0	0	(-)	1	170	108
41.09	0	Male	1	32.9	1	107	1	8.3	3.4	0.409639	0	2	1	1	32	1	53	1	45	0	0	218	0	304	1	48	0	1	143	1	107	0	1	0	0	5.6	9.1	1	119	0	71	0	0	0	1	(+)	1	119	71
57.03	1	Male	1	27	1	93.5	0	3.3	2	0.606061	0	2	1	0	18	0	23	0	47	0	0	197	0	260	1	41	0	1	128	0	90	0	0	0	0	5.6	5.6	0	129	0	66	0	1	1	1	(+)	1	129	66
59.01	1	Male	1	27.2	1	93.5	0	5.9	5.9	1	1	1	1	1	21	0	36	1	49	0	0	213	0	109	0	59	0	0	140	1	110	1	1	0	0	5.7	5.5	0	131	1	84	0	1	1	0	(-)	1	131	84
63.01	1	Male	1	23.7	0	94	0	7.6	2.5	0.328947	0	2	0	0	17	0	13	0	69	0	1	163	0	56	0	64	0	0	90	0	114	1	1	0	0	5.9	4.8	0	125	0	86	1	0	0	0	(-)	1	125	86
60.09	1	Male	1	24	0	90	0	5.1	3.5	0.686275	0	2	0	0	18	0	23	0	45	0	0	201	0	268	1	56	0	0	117	0	139	1	1	1	1	7.2	6.5	0	103	0	66	0	1	0	1	(+)	1	103	66
51.08	1	Male	1	25.4	1	94.5	0	2.3	5.8	2.52174	1	1	1	1	33	1	49	1	314	1	1	193	0	298	1	40	0	1	122	0	101	0	1	0	0	5.9	7.3	1	141	1	89	1	1	1	1	(+)	1	141	89
48.04	0	Male	1	22.9	0	90	0	3.9	2.1	0.538462	0	2	1	1	30	0	53	1	112	1	1	233	1	59	0	58	0	0	166	1	97	0	0	0	0	5.3	6.5	0	126	0	80	0	0	1	1	(+)	1	126	80
35.04	0	Male	1	30	1	101	1	6.9	4.7	0.681159	0	2	1	1	22	0	38	1	39	0	0	182	0	151	1	42	0	1	126	0	97	0	0	0	0	5.5	6.3	0	140	1	80	0	1	1	0	(-)	1	140	80
43.02	0	Male	1	29.4	1	90.5	0	3.2	3.7	1.15625	1	1	1	1	21	0	34	1	43	0	0	167	0	61	0	77	0	0	84	0	100	0	1	0	0	5.4	5.5	0	142	1	95	1	0	1	1	(+)	1	142	95
45.04	0	Male	1	29.2	1	96	1	4.1	5.1	1.2439	1	1	1	1	72	1	135	1	123	1	1	309	1	129	0	39	1	1	252	1	117	1	1	1	0	6.3	6.8	0	116	0	76	0	0	1	0	(-)	0	116	76
55.1	1	Male	1	29.1	1	93	0	5	2.6	0.52	0	2	1	1	54	1	77	1	33	0	0	193	0	99	0	65	0	0	119	0	119	1	1	1	1	7	6.1	0	118	0	82	0	0	0	1	(+)	1	118	82
48.05	0	Male	1	25.5	1	95	1	4.4	3.5	0.795455	0	2	0	0	22	0	20	0	50	0	0	204	0	158	1	66	0	0	125	0	89	0	0	0	0	5.4	7.2	1	159	1	91	1	0	1	0	(-)	1	159	91
57.07	1	Male	1	27.5	1	93	0	2	1.5	0.75	0	2	0	0	18	0	16	0	72	1	1	199	0	314	1	48	0	1	121	0	104	0	1	1	0	6.2	7.9	1	154	1	98	1	0	0	0	(-)	1	154	98
40.1	0	Male	1	23.4	0	90	0	5.2	3.9	0.75	0	2	1	0	16	0	23	0	40	0	0	200	0	183	1	44	0	1	136	0	101	0	1	0	0	5.3	9.4	1	123	0	82	0	0	1	1	(+)	1	123	82
37.07	0	Male	1	29	1	102	1	2.8	4.3	1.53571	1	1	1	1	21	0	36	1	52	0	1	219	0	268	1	42	0	1	146	1	118	1	1	1	1	6.5	8.1	1	106	0	63	0	1	0	0	(-)	0	106	63
69.04	1	Male	1	26.6	1	91	0	3.1	3.6	1.16129	1	1	1	1	36	1	38	1	64	0	1	191	0	65	0	86	0	0	100	0	101	0	1	0	0	6.1	6.6	0	130	1	92	1	1	1	0	(-)	1	130	92
53.11	1	Male	1	31.1	1	105	1	4.1	12.1	2.95122	1	1	1	1	42	1	70	1	67	0	1	209	0	240	1	46	0	1	140	1	102	0	1	0	0	5.4	7	1	119	0	86	1	0	0	1	(+)	1	119	86
60.11	1	Male	1	25.3	1	90	0	3.1	2.5	0.806452	0	2	1	0	16	0	15	0	43	0	0	265	1	419	1	56	0	0	173	1	116	1	1	1	1	6.7	6.1	0	113	0	58	0	1	1	0	(-)	0	113	58
42.02	0	Male	1	29.7	1	98	1	3.6	2.4	0.666667	0	2	1	1	25	0	41	1	39	0	0	204	0	169	1	34	1	1	152	1	115	1	1	0	0	6	5.9	0	113	0	61	0	1	1	0	(-)	0	113	61
65.09	1	Male	1	27.1	1	99.5	1	3.2	3.9	1.21875	1	1	1	1	43	1	55	1	67	0	1	153	0	134	0	45	0	1	94	0	95	0	0	0	0	6.1	7.7	1	129	0	78	0	1	1	1	(+)	1	129	78
58	1	Male	1	27.7	1	98	1	3.8	3.2	0.842105	0	2	0	0	21	0	21	0	45	0	0	242	1	183	1	54	0	0	171	1	114	1	1	1	0	6.2	4.9	0	138	1	79	0	1	1	1	(+)	1	138	79
46.09	0	Male	1	30.4	1	101	1	3.6	3.9	1.08333	1	1	1	1	55	1	116	1	70	0	1	198	0	290	1	43	0	1	127	0	90	0	0	0	0	5.2	9	1	129	0	89	1	1	1	0	(-)	1	129	89
45.02	0	Male	1	28.5	1	90.5	0	3.5	3.4	0.971429	0	2	1	1	23	0	46	1	107	1	1	242	1	171	1	47	0	1	175	1	96	0	0	0	0	5.3	7.4	1	141	1	87	1	1	1	0	(-)	1	141	87
44.07	0	Male	1	28.8	1	95	1	3.7	4.9	1.32432	1	1	1	1	36	1	48	1	152	1	1	176	0	227	1	49	0	1	105	0	109	0	1	0	0	5.3	6.2	0	133	1	84	0	0	1	0	(-)	1	133	84
70.11	1	Male	1	25.1	1	90	0	2.4	1.9	0.791667	0	2	0	0	23	0	17	0	34	0	0	177	0	151	1	46	0	1	116	0	122	1	1	0	0	5.6	5.7	0	115	0	57	0	0	1	1	(+)	1	115	57
67.08	1	Male	1	29.3	1	93	0	3.5	3.2	0.914286	0	2	0	0	27	0	24	0	210	1	1	185	0	60	0	65	0	0	117	0	110	1	1	0	0	5.6	7.7	1	143	1	78	0	1	0	1	(+)	1	143	78
48.09	0	Male	1	29	1	94.5	0	3.2	4.2	1.3125	1	1	1	1	37	1	64	1	211	1	1	234	1	182	1	63	0	0	153	1	94	0	0	0	0	5.4	7.5	1	140	1	98	1	0	0	1	(+)	1	140	98
72.1	1	Male	1	31	1	103	1	2.7	6.4	2.37037	1	1	0	0	38	1	47	1	165	1	1	155	0	72	0	73	0	0	74	0	120	1	1	1	0	6.2	5	0	163	1	81	0	1	1	1	(+)	1	163	81
41.1	0	Male	1	49.3	1	134.5	1	3.6	8.1	2.25	1	1	1	1	72	1	95	1	37	0	0	186	0	101	0	54	0	0	120	0	136	1	1	1	1	7.2	7.1	1	138	1	86	1	0	0	0	(-)	1	138	86
47.05	0	Male	1	25.9	1	91	0	3.2	2.5	0.78125	0	2	1	1	31	1	53	1	256	1	1	256	1	274	1	40	0	1	183	1	110	1	1	0	0	5.9	8.9	1	120	0	83	0	0	0	0	(-)	0	120	83
61.02	1	Male	1	26	1	102	1	4.6	3.6	0.782609	0	2	0	0	20	0	16	0	32	0	0	239	1	96	0	68	0	0	163	1	135	1	1	1	1	6.6	4.7	0	151	1	82	0	1	1	0	(-)	1	151	82
55.04	1	Male	1	26.5	1	94	0	3.9	3	0.769231	0	2	1	1	35	1	64	1	117	1	1	193	0	154	1	56	0	0	116	0	115	1	1	1	0	6.3	3.6	0	114	0	79	0	1	1	0	(-)	0	114	79
58.02	1	Male	1	26.6	1	96	1	2.8	4.6	1.64286	1	1	1	1	52	1	62	1	204	1	1	159	0	78	0	69	0	0	80	0	113	1	1	1	0	6.4	4.3	0	131	1	80	0	1	1	0	(-)	1	131	80
44.04	0	Male	1	25	1	94	0	4.2	3.6	0.857143	0	2	0	0	16	0	17	0	13	0	0	152	0	109	0	30	1	1	111	0	96	0	0	0	0	4.7	4.9	0	135	1	88	1	0	0	0	(-)	1	135	88
51.09	1	Male	1	27.4	1	92	0	2.2	3.9	1.77273	1	1	1	1	58	1	91	1	321	1	1	216	0	177	1	55	0	0	146	1	116	1	1	0	0	6	9.3	1	132	1	78	0	1	1	0	(-)	1	132	78
45.11	0	Male	1	29.3	1	99	1	6.4	4.7	0.734375	0	2	1	1	21	0	37	1	91	1	1	183	0	186	1	49	0	1	105	0	108	0	1	1	0	6.3	6.9	0	132	1	80	0	1	1	0	(-)	1	132	80
55.03	1	Male	1	26.8	1	91.5	0	2.9	5	1.72414	1	1	1	1	23	0	39	1	69	0	1	211	0	115	0	61	0	0	139	0	175	1	1	1	1	7.8	5.4	0	156	1	78	0	1	0	0	(-)	1	156	78
52.01	1	Male	1	25.2	1	93	0	2.7	3.2	1.18519	1	1	1	1	28	0	47	1	45	0	0	269	1	122	0	61	0	0	199	1	116	1	1	0	0	5.7	4.3	0	133	1	71	0	0	1	0	(-)	1	133	71
35.11	0	Male	1	35.1	1	112	1	4.9	6.9	1.40816	1	1	1	1	22	0	38	1	58	0	1	257	1	194	1	40	0	1	198	1	102	0	1	0	0	5.9	7.2	1	145	1	79	0	0	0	0	(-)	1	145	79
53.07	1	Male	1	29.5	1	96.5	1	3.8	5	1.31579	1	1	1	1	22	0	31	1	36	0	0	232	1	228	1	41	0	1	158	1	105	0	1	0	0	5.5	8	1	123	0	89	1	0	1	1	(+)	1	123	89
44.03	0	Male	1	29.6	1	94.5	0	2.4	3.8	1.58333	1	1	1	1	28	0	45	1	62	0	1	204	0	264	1	55	0	0	125	0	91	0	0	0	0	5.6	8.2	1	134	1	86	1	1	1	1	(+)	1	134	86
66	1	Male	1	28.3	1	105	1	5.3	4.8	0.90566	0	2	1	0	21	0	21	0	126	1	1	191	0	172	1	45	0	1	127	0	149	1	1	1	1	8.1	5.9	0	110	0	77	0	1	1	0	(-)	0	110	77
44.1	0	Male	1	33.3	1	108	1	4.9	5.5	1.12245	1	1	1	1	22	0	35	1	73	1	1	213	0	176	1	56	0	0	138	0	118	1	1	0	0	5.6	6.8	0	122	0	90	1	1	1	0	(-)	1	122	90
58.11	1	Male	1	26.5	1	93	0	2.5	6.5	2.6	1	1	1	1	31	1	48	1	36	0	0	180	0	109	0	53	0	0	112	0	101	0	1	0	0	5.9	7.6	1	133	1	71	0	1	1	1	(+)	1	133	71
59.03	1	Male	1	27.1	1	97	1	3.6	6.6	1.83333	1	1	1	1	52	1	60	1	70	0	1	215	0	146	0	46	0	1	142	1	126	1	1	1	1	6.7	7.8	1	135	1	84	0	1	1	1	(+)	1	135	84
64.01	1	Male	1	26.3	1	96.5	1	2.8	3	1.07143	1	1	1	1	31	1	53	1	57	0	1	202	0	167	1	47	0	1	133	0	125	1	1	1	1	7.1	4.9	0	119	0	76	0	1	1	1	(+)	1	119	76
54.05	1	Male	1	26.7	1	91.5	0	3.4	4.2	1.23529	1	1	1	1	31	1	40	1	71	1	1	197	0	90	0	36	1	1	145	1	117	1	1	1	0	6.4	5.4	0	116	0	70	0	1	1	0	(-)	0	116	70
67.05	1	Male	1	25.1	1	93	0	2.9	2.4	0.827586	0	2	0	0	19	0	13	0	51	0	1	182	0	161	1	66	0	0	97	0	90	0	0	0	0	5.4	6.1	0	155	1	81	0	1	0	1	(+)	1	155	81
45.07	0	Male	1	31.9	1	94	0	3	4.7	1.56667	1	1	1	1	31	1	52	1	76	1	1	212	0	159	1	36	1	1	151	1	103	0	1	0	0	5.8	7.5	1	134	1	89	1	0	0	0	(-)	1	134	89
59.11	1	Male	1	25.3	1	94	0	4.1	3	0.731707	0	2	1	0	22	0	26	0	31	0	0	201	0	159	1	55	0	0	127	0	117	1	1	1	0	6.3	6.7	0	142	1	95	1	1	1	1	(+)	1	142	95
56.02	1	Male	1	26.4	1	96.5	1	3.8	3.6	0.947368	0	2	0	0	33	1	21	0	101	1	1	211	0	195	1	43	0	1	148	1	104	0	1	0	0	6	7.4	1	129	0	75	0	1	1	1	(+)	1	129	75
44.02	0	Male	1	30.5	1	98	1	3.3	4.5	1.36364	1	1	1	1	39	1	73	1	43	0	0	235	1	166	1	48	0	1	167	1	108	0	1	0	0	5.6	6.8	0	120	0	86	1	1	1	0	(-)	1	120	86
60.06	1	Male	1	37.1	1	110	1	3.6	5.1	1.41667	1	1	1	1	26	0	36	1	82	1	1	207	0	93	0	43	0	1	151	1	113	1	1	0	0	6	5.2	0	118	0	81	0	0	1	1	(+)	1	118	81
71.11	1	Male	1	27.1	1	90	0	3.9	5.3	1.35897	1	1	1	0	19	0	25	0	27	0	0	165	0	128	0	61	0	0	84	0	120	1	1	1	1	6.7	5	0	125	0	74	0	0	0	1	(+)	1	125	74
73.08	1	Male	1	25.5	1	92.5	0	5.9	3.7	0.627119	0	2	0	0	16	0	41	1	35	0	0	198	0	88	0	43	0	1	146	1	120	1	1	0	0	5.7	7.4	1	151	1	75	0	0	1	1	(+)	1	151	75
51.01	1	Male	1	27.7	1	95	1	5.2	4	0.769231	0	2	1	0	26	0	27	0	62	0	1	198	0	131	0	66	0	0	118	0	115	1	1	0	0	5.4	3.9	0	136	1	80	0	1	0	0	(-)	1	136	80
44.11	0	Male	1	26.8	1	90	0	3.2	3.7	1.15625	1	1	1	1	32	1	56	1	596	1	1	274	1	303	1	54	0	0	187	1	117	1	1	0	0	5.9	8.6	1	111	0	55	0	1	1	0	(-)	0	111	55
59.03	1	Male	1	26.8	1	102	1	4.4	3.6	0.818182	0	2	0	0	20	0	12	0	111	1	1	204	0	157	1	55	0	0	133	0	130	1	1	0	0	5.8	5.6	0	132	1	82	0	0	0	0	(-)	1	132	82
61.06	1	Male	1	29.3	1	92	0	1.5	1.4	0.933333	0	2	1	1	27	0	33	1	64	0	1	165	0	158	1	51	0	0	94	0	113	1	1	1	0	6.2	6.5	0	143	1	90	1	1	1	1	(+)	1	143	90
64.03	1	Male	1	25	1	93	0	3	3.1	1.03333	1	1	0	0	41	1	29	0	65	0	1	207	0	63	0	84	0	0	111	0	111	1	1	0	0	5.9	5.7	0	114	0	77	0	1	1	1	(+)	1	114	77
37.02	0	Male	1	34.3	1	100.5	1	2.1	6.5	3.09524	1	1	1	1	57	1	80	1	60	0	1	156	0	115	0	54	0	0	83	0	168	1	1	1	1	8.7	4.8	0	138	1	95	1	1	0	1	(+)	1	138	95
42.02	0	Male	1	30.5	1	93.5	0	4.1	4.8	1.17073	1	1	1	0	19	0	30	0	34	0	0	278	1	164	1	39	1	1	213	1	162	1	1	1	1	8.5	6.2	0	119	0	70	0	1	0	1	(+)	1	119	70
60.05	1	Male	1	26.3	1	90.5	0	4.1	2.8	0.682927	0	2	0	0	22	0	19	0	53	0	1	231	1	150	1	49	0	1	168	1	97	0	0	0	0	5.8	7.4	1	113	0	86	1	1	1	1	(+)	1	113	86
52.07	1	Male	1	27.7	1	91	0	3.9	2.7	0.692308	0	2	1	0	15	0	13	0	62	0	1	380	1	171	1	77	0	0	286	1	124	1	1	1	1	6.7	5.7	0	138	1	98	1	1	1	1	(+)	1	138	98
49.01	0	Male	1	31.3	1	97	1	4.4	8.7	1.97727	1	1	1	0	17	0	30	0	42	0	0	200	0	282	1	39	1	1	133	0	124	1	1	1	1	6.6	5.8	0	115	0	76	0	1	1	0	(-)	0	115	76
62.02	1	Male	1	28.8	1	91	0	5.4	4.6	0.851852	0	2	0	0	26	0	28	0	76	1	1	206	0	103	0	47	0	1	144	1	124	1	1	1	0	6.2	7.6	1	137	1	76	0	1	1	0	(-)	1	137	76
59.11	1	Male	1	25.8	1	98	1	4	5.1	1.275	1	1	1	1	28	0	42	1	57	0	1	187	0	152	1	46	0	1	127	0	97	0	0	0	0	5.2	6.7	0	150	1	88	1	1	0	0	(-)	1	150	88
47.1	0	Male	1	30.9	1	99.5	1	2.4	5.2	2.16667	1	1	1	1	63	1	128	1	84	1	1	256	1	187	1	53	0	0	182	1	90	0	0	0	0	6.1	7.8	1	140	1	96	1	0	0	0	(-)	1	140	96
48	0	Male	1	29.2	1	100.5	1	4.5	4.2	0.933333	0	2	1	1	23	0	56	1	40	0	0	306	1	677	1	46	0	1	173	1	119	1	1	1	1	7	5.6	0	125	0	83	0	1	0	0	(-)	0	125	83
44.06	0	Male	1	30.1	1	99	1	5.4	7.6	1.40741	1	1	1	1	28	0	53	1	42	0	0	180	0	79	0	55	0	0	113	0	120	1	1	0	0	6	8.5	1	133	1	93	1	0	1	0	(-)	1	133	93
59.04	1	Male	1	27	1	96.5	1	3.9	5.6	1.4359	1	1	1	0	22	0	28	0	60	0	1	267	1	233	1	49	0	1	195	1	121	1	1	1	1	6.5	6.5	0	127	0	76	0	1	1	0	(-)	0	127	76
65	1	Male	1	25.7	1	92	0	3.2	2.9	0.90625	0	2	0	0	27	0	20	0	98	1	1	196	0	146	0	57	0	0	126	0	142	1	1	1	1	6.5	7.3	1	114	0	56	0	1	0	0	(-)	0	114	56
69.09	1	Male	1	24.1	0	91	0	2.6	2.2	0.846154	0	2	0	0	23	0	23	0	24	0	0	205	0	54	0	39	1	1	155	1	98	0	0	0	0	5.8	7.4	1	139	1	84	0	1	0	1	(+)	1	139	84
59.02	1	Male	1	26.9	1	91	0	3.9	4.8	1.23077	1	1	1	0	22	0	26	0	61	0	1	214	0	74	0	61	0	0	141	1	120	1	1	0	0	5.6	5.2	0	136	1	91	1	1	0	1	(+)	1	136	91
52.11	1	Male	1	24.1	0	90	0	3.9	3.5	0.897436	0	2	0	0	16	0	23	0	42	0	0	196	0	164	1	51	0	0	124	0	92	0	0	0	0	5.4	6.6	0	138	1	80	0	1	1	0	(-)	1	138	80
48	0	Male	1	27.2	1	91.5	0	3.1	2.7	0.870968	0	2	1	1	32	1	44	1	98	1	1	212	0	73	0	71	0	0	128	0	123	1	1	1	0	6.2	8.4	1	134	1	85	1	1	1	1	(+)	1	134	85
51.03	1	Male	1	25.1	1	95	1	2.5	2.3	0.92	0	2	1	1	27	0	47	1	39	0	0	213	0	186	1	35	1	1	156	1	115	1	1	1	0	6.2	5.5	0	159	1	93	1	0	1	0	(-)	1	159	93
71	1	Male	1	28.1	1	95.5	1	1.8	1.7	0.944444	0	2	0	0	20	0	22	0	17	0	0	213	0	62	0	63	0	0	135	0	128	1	1	1	1	6.9	5.5	0	140	1	70	0	1	1	1	(+)	1	140	70
59.08	1	Male	1	25.3	1	90.5	0	3.1	4.8	1.54839	1	1	1	0	23	0	28	0	70	0	1	245	1	220	1	51	0	0	173	1	115	1	1	0	0	6.1	6.1	0	127	0	73	0	1	1	0	(-)	0	127	73
68.03	1	Male	1	29.1	1	103	1	5.1	4.8	0.941176	0	2	1	0	17	0	15	0	30	0	0	220	1	98	0	44	0	1	160	1	153	1	1	1	1	7.3	5.4	0	140	1	83	0	1	1	0	(-)	1	140	83
65.1	1	Male	1	25.2	1	95	1	6.2	6.4	1.03226	1	1	1	1	25	0	31	1	70	0	1	246	1	107	0	49	0	1	181	1	124	1	1	0	0	6	5.3	0	130	1	65	0	1	1	0	(-)	1	130	65
61.11	1	Male	1	29	1	99.5	1	2.1	4.7	2.2381	1	1	1	1	45	1	50	1	85	1	1	186	0	149	0	51	0	0	117	0	113	1	1	1	1	6.5	5.8	0	144	1	73	0	1	1	1	(+)	1	144	73
50	1	Male	1	34.3	1	105	1	4.2	5.4	1.28571	1	1	1	1	51	1	79	1	59	0	1	254	1	162	1	49	0	1	184	1	194	1	1	1	1	8.2	6	0	140	1	81	0	1	1	1	(+)	1	140	81
55.02	1	Male	1	34.4	1	108	1	5.4	3.2	0.592593	0	2	0	0	16	0	14	0	46	0	0	246	1	245	1	45	0	1	176	1	141	1	1	1	1	6.9	5.1	0	155	1	90	1	1	1	0	(-)	1	155	90
58	1	Male	1	30.1	1	103.5	1	4.2	4.6	1.09524	1	1	0	0	19	0	19	0	33	0	0	160	0	171	1	49	0	1	92	0	108	0	1	0	0	5.7	5.1	0	123	0	82	0	1	1	1	(+)	1	123	82
77.08	1	Male	1	22.4	0	90.5	0	4.2	2.5	0.595238	0	2	0	0	23	0	36	1	27	0	0	175	0	75	0	38	1	1	124	0	93	0	0	0	0	5.6	5.3	0	137	1	94	1	0	1	1	(+)	1	137	94
46.02	0	Male	1	25.7	1	92	0	5.1	3.9	0.764706	0	2	0	0	21	0	52	1	180	1	1	272	1	185	1	71	0	0	190	1	106	0	1	0	0	5.9	6.3	0	139	1	89	1	1	0	0	(-)	1	139	89
76	1	Male	1	26.5	1	99	1	2.5	5.1	2.04	1	1	1	0	25	0	24	0	14	0	0	199	0	102	0	50	0	0	137	0	116	1	1	1	1	6.5	5.3	0	136	1	84	0	1	1	0	(-)	1	136	84
59.02	1	Male	1	27.3	1	94	0	3.5	4.4	1.25714	1	1	1	1	32	1	44	1	32	0	0	195	0	152	1	48	0	1	131	0	93	0	0	0	0	5.6	7.4	1	139	1	84	0	0	1	0	(-)	1	139	84
50.01	1	Male	1	25.9	1	91.5	0	2.5	2	0.8	0	2	1	0	20	0	28	0	33	0	0	142	0	78	0	44	0	1	85	0	108	0	1	0	0	6	6.8	0	144	1	90	1	0	1	0	(-)	1	144	90
37.1	0	Male	1	28.3	1	98	1	4.4	5.3	1.20455	1	1	1	1	47	1	85	1	105	1	1	244	1	193	1	51	0	0	175	1	110	1	1	0	0	5.8	6.6	0	117	0	78	0	1	1	0	(-)	0	117	78
45.05	0	Male	1	25.8	1	92	0	2.4	4.4	1.83333	1	1	1	1	27	0	58	1	121	1	1	201	0	170	1	45	0	1	139	0	162	1	1	1	1	7.5	5.5	0	134	1	82	0	1	0	0	(-)	1	134	82
72.07	1	Male	1	28.4	1	96.5	1	4.2	4.8	1.14286	1	1	1	1	26	0	35	1	38	0	0	214	0	103	0	56	0	0	151	1	118	1	1	0	0	6.1	6.9	0	105	0	90	1	1	1	0	(-)	1	105	90
65.03	1	Male	1	25.5	1	94	0	4.4	3.4	0.772727	0	2	1	1	31	1	32	1	177	1	1	178	0	59	0	70	0	0	101	0	190	1	1	1	1	8.5	7.3	1	138	1	78	0	1	1	1	(+)	1	138	78
45.05	0	Male	1	26	1	92	0	4.7	3.1	0.659574	0	2	1	1	19	0	32	1	52	0	1	210	0	173	1	64	0	0	130	0	109	0	1	0	0	5.8	5.5	0	141	1	84	0	1	1	0	(-)	1	141	84
48.09	0	Male	1	26.9	1	96	1	3	4.1	1.36667	1	1	1	1	28	0	51	1	23	0	0	222	1	152	1	54	0	0	149	1	97	0	0	0	0	5.7	5.9	0	147	1	91	1	1	1	0	(-)	1	147	91
41	0	Male	1	35.7	1	117	1	4.8	6.2	1.29167	1	1	1	1	50	1	83	1	49	0	0	328	1	196	1	46	0	1	249	1	124	1	1	1	1	6.5	10	1	137	1	90	1	0	1	0	(-)	1	137	90
66.11	1	Male	1	28.2	1	93	0	3.1	5.1	1.64516	1	1	1	1	26	0	32	1	56	0	1	203	0	96	0	59	0	0	133	0	108	0	1	0	0	6.1	5.4	0	131	1	74	0	1	1	1	(+)	1	131	74
63.11	1	Male	1	25.5	1	93	0	6.1	4.4	0.721311	0	2	1	0	18	0	19	0	63	0	1	242	1	144	0	45	0	1	177	1	138	1	1	1	1	7.3	4.3	0	141	1	85	1	0	1	1	(+)	1	141	85
72	1	Male	1	27.1	1	91.5	0	6.8	4.6	0.676471	0	2	1	0	19	0	22	0	30	0	0	186	0	61	0	48	0	1	125	0	110	1	1	1	0	6.2	6.2	0	170	1	82	0	0	1	1	(+)	1	170	82
68.11	1	Male	1	26.7	1	92	0	4.8	4	0.833333	0	2	1	1	20	0	32	1	25	0	0	191	0	113	0	38	1	1	137	0	105	0	1	1	0	6.2	5.2	0	147	1	76	0	1	1	1	(+)	1	147	76
50.06	1	Male	1	31.6	1	103	1	6.1	4.4	0.721311	0	2	1	1	25	0	40	1	103	1	1	195	0	121	0	43	0	1	137	0	124	1	1	1	1	6.6	5	0	127	0	89	1	1	1	0	(-)	1	127	89
57	1	Male	1	27.4	1	94.5	0	2.6	5	1.92308	1	1	1	1	22	0	31	1	34	0	0	160	0	185	1	40	0	1	99	0	104	0	1	1	0	6.3	7.7	1	143	1	75	0	1	1	1	(+)	1	143	75
66.1	1	Male	1	24.8	0	93	0	2.6	4.7	1.80769	1	1	0	0	26	0	34	1	59	0	1	179	0	164	1	44	0	1	119	0	110	1	1	0	0	5.5	6.1	0	159	1	81	0	1	1	1	(+)	1	159	81
62.03	1	Male	1	29.8	1	94	0	2	3.4	1.7	1	1	1	0	27	0	26	0	28	0	0	145	0	260	1	41	0	1	75	0	124	1	1	0	0	5.6	7.3	1	119	0	81	0	1	0	1	(+)	1	119	81
68.09	1	Male	1	26.3	1	95	1	2.5	2.2	0.88	0	2	0	0	21	0	19	0	30	0	0	189	0	76	0	47	0	1	128	0	113	1	1	1	0	6.2	5.5	0	132	1	66	0	0	1	1	(+)	1	132	66
58.06	1	Male	1	34.1	1	112	1	5	2.9	0.58	0	2	1	0	23	0	19	0	36	0	0	177	0	87	0	52	0	0	110	0	101	0	1	0	0	5.7	6.4	0	144	1	88	1	1	1	1	(+)	1	144	88
58.09	1	Male	1	28.3	1	94	0	2.2	7.2	3.27273	1	1	1	1	37	1	54	1	37	0	0	211	0	113	0	54	0	0	136	0	160	1	1	1	1	7.6	5	0	128	0	79	0	1	1	0	(-)	0	128	79
46.08	0	Male	1	28.3	1	94.5	0	1.7	2.7	1.58824	1	1	1	1	25	0	50	1	28	0	0	213	0	181	1	53	0	0	133	0	95	0	0	0	0	5.7	5.8	0	144	1	84	0	1	1	0	(-)	1	144	84
49.07	0	Male	1	29.4	1	96.5	1	4.6	2.4	0.521739	0	2	0	0	23	0	45	1	67	0	1	183	0	229	1	40	0	1	115	0	118	1	1	0	0	6	7	1	129	0	81	0	1	1	1	(+)	1	129	81
47.1	0	Male	1	25	1	93.2	0	3.7	3.5	0.945946	0	2	0	0	15	0	18	0	32	0	0	267	1	160	1	47	0	1	194	1	93	0	0	0	0	5.7	3.8	0	121	0	88	1	1	1	0	(-)	1	121	88
61.09	1	Male	1	24.1	0	92	0	1.7	3.3	1.94118	1	1	1	0	21	0	23	0	147	1	1	249	1	124	0	50	0	0	176	1	113	1	1	1	1	7	7	1	127	0	87	1	0	1	1	(+)	1	127	87
59.1	1	Male	1	30.2	1	101	1	6.8	4.7	0.691176	0	2	1	0	21	0	15	0	34	0	0	187	0	147	0	50	0	0	114	0	138	1	1	1	1	7.3	6.8	0	143	1	80	0	1	1	1	(+)	1	143	80
44.05	0	Male	1	28.7	1	92	0	2.2	2.8	1.27273	1	1	1	1	22	0	45	1	58	0	1	227	1	215	1	39	1	1	157	1	110	1	1	0	0	5.6	7.7	1	121	0	69	0	0	1	0	(-)	0	121	69
58.03	1	Male	1	26.6	1	93	0	5.4	3.9	0.722222	0	2	1	1	27	0	40	1	24	0	0	194	0	61	0	57	0	0	127	0	110	1	1	0	0	5.4	6.3	0	147	1	77	0	1	1	1	(+)	1	147	77
34.04	0	Male	1	29.8	1	103	1	6.7	4.4	0.656716	0	2	1	1	31	1	48	1	71	1	1	181	0	235	1	42	0	1	113	0	100	0	1	1	0	6.2	7.4	1	137	1	96	1	1	0	1	(+)	1	137	96
57.06	1	Male	1	29.9	1	101	1	3.5	4.4	1.25714	1	1	1	0	11	0	10	0	25	0	0	231	1	380	1	44	0	1	139	0	129	1	1	1	1	7.1	6.3	0	127	0	64	0	1	1	0	(-)	0	127	64
60.05	1	Male	1	26.5	1	90	0	2.7	4.2	1.55556	1	1	1	0	16	0	15	0	29	0	0	180	0	405	1	44	0	1	80	0	131	1	1	0	0	5.9	7.2	1	141	1	74	0	1	1	1	(+)	1	141	74
64.04	1	Male	1	29.8	1	114	1	4.4	4.7	1.06818	1	1	1	0	17	0	23	0	28	0	0	152	0	52	0	49	0	1	91	0	102	0	1	0	0	6.1	6.7	0	128	0	68	0	1	1	1	(+)	1	128	68
48.02	0	Male	1	27.6	1	91	0	4.7	3.7	0.787234	0	2	1	0	17	0	15	0	23	0	0	111	0	247	1	33	1	1	48	0	101	0	1	0	0	5.7	4.5	0	130	1	81	0	1	0	0	(-)	1	130	81
50	1	Male	1	28.5	1	93.5	0	6.2	4.9	0.790323	0	2	0	0	44	1	189	1	663	1	1	252	1	163	1	66	0	0	166	1	129	1	1	1	0	6.3	6.1	0	123	0	63	0	1	1	1	(+)	1	123	63
58.02	1	Male	1	29.6	1	95	1	4.8	7.9	1.64583	1	1	0	0	22	0	34	1	80	1	1	130	0	128	0	63	0	0	53	0	129	1	1	0	0	5.7	8.1	1	133	1	81	0	1	1	0	(-)	1	133	81
44.08	0	Male	1	28.9	1	92.5	0	3.5	4.7	1.34286	1	1	1	1	97	1	210	1	116	1	1	234	1	140	0	57	0	0	156	1	125	1	1	0	0	5.9	5.7	0	131	1	73	0	1	0	0	(-)	1	131	73
52.05	1	Male	1	30.9	1	103.5	1	4.6	3.2	0.695652	0	2	1	1	20	0	35	1	31	0	0	252	1	137	0	43	0	1	189	1	117	1	1	0	0	5.6	7.1	1	157	1	92	1	1	1	1	(+)	1	157	92
58.09	1	Male	1	28.1	1	90	0	3.7	4	1.08108	1	1	1	0	21	0	26	0	59	0	1	212	0	199	1	54	0	0	141	1	103	0	1	0	0	5.8	5	0	139	1	94	1	1	1	0	(-)	1	139	94
44.09	0	Male	1	26.5	1	92	0	3.7	4	1.08108	1	1	1	0	16	0	21	0	22	0	0	164	0	92	0	37	1	1	113	0	109	0	1	0	0	5.7	6.1	0	135	1	79	0	1	1	0	(-)	1	135	79
42	0	Male	1	24	0	90	0	3.8	3.7	0.973684	0	2	0	0	12	0	14	0	18	0	0	185	0	92	0	55	0	0	121	0	122	1	1	0	0	5.6	7.6	1	127	0	85	1	1	1	0	(-)	1	127	85
48.03	0	Male	1	37.7	1	123	1	7.9	5.4	0.683544	0	2	1	1	41	1	53	1	39	0	0	184	0	154	1	41	0	1	122	0	161	1	1	1	1	8.1	4.1	0	122	0	90	1	0	0	0	(-)	1	122	90
50.06	1	Male	1	34.7	1	119.5	1	4.2	4.4	1.04762	1	1	1	0	21	0	22	0	37	0	0	180	0	185	1	42	0	1	119	0	103	0	1	0	0	5.4	6.9	0	140	1	78	0	1	1	1	(+)	1	140	78
52	1	Male	1	29.9	1	104.5	1	5.4	5.6	1.03703703703704	1	1	0	0	20	0	20	0	59	0	1	202	0	258	1	59	0	0	117	0	121	1	1	0	0	6	7.7	1	115	0	88	1	1	0	1	(+)	1	115	88
47.01	0	Male	1	24.5	0	91	0	3.3	2.9	0.878787878787879	0	2	0	0	23	0	26	0	120	1	1	173	0	155	1	64	0	0	93	0	140	1	1	1	1	6.5	5.1	0	133	1	77	0	1	1	1	(+)	1	133	77
62.11	1	Male	1	23.9	0	92	0	4.6	5.5	1.19565217391304	1	1	1	1	27	0	39	1	57	0	1	225	1	173	1	42	0	1	163	1	154	1	1	1	1	8.2	6	0	150	1	88	1	1	1	1	(+)	1	150	88
41.08	0	Male	1	37.5	1	122	1	8.4	9.3	1.10714285714286	1	1	1	1	32	1	41	1	23	0	0	207	0	83	0	52	0	0	143	1	105	0	1	0	0	5.9	6.3	0	116	0	77	0	1	0	1	(+)	1	116	77
54.05	1	Male	1	25.9	1	93	0	3.7	3.4	0.918918918918919	0	2	1	1	25	0	39	1	83	1	1	188	0	151	1	45	0	1	122	0	136	1	1	1	1	7.6	6.2	0	136	1	96	1	1	1	1	(+)	1	136	96
58.04	1	Male	1	30.6	1	103	1	4.4	3.9	0.886363636363636	0	2	1	0	22	0	28	0	97	1	1	198	0	193	1	41	0	1	130	0	102	0	1	0	0	5.9	5.6	0	117	0	99	1	1	1	1	(+)	1	117	99
71.08	1	Male	1	24.9	0	91	0	3.4	2.6	0.764705882352941	0	2	1	0	23	0	17	0	68	0	1	139	0	113	0	47	0	1	78	0	139	1	1	0	0	5.6	6.3	0	158	1	79	0	1	0	1	(+)	1	158	79
67.04	1	Male	1	25.4	1	93	0	5.6	3.4	0.607142857142857	0	2	1	0	20	0	30	0	39	0	0	183	0	185	1	42	0	1	120	0	94	0	0	0	0	5.6	7.5	1	147	1	83	0	0	0	1	(+)	1	147	83
47.03	0	Male	1	27.1	1	95	1	4.4	3.6	0.818181818181818	0	2	1	0	19	0	24	0	50	0	0	225	1	167	1	39	1	1	161	1	97	0	0	0	0	6	4.1	0	136	1	85	1	1	1	0	(-)	1	136	85
60.06	1	Male	1	29.1	1	101	1	3.3	5.9	1.78787878787879	1	1	1	1	41	1	75	1	63	0	1	210	0	246	1	43	0	1	146	1	102	0	1	0	0	5.9	4.2	0	134	1	76	0	1	1	0	(-)	1	134	76
61.04	1	Male	1	27.4	1	94.5	0	4.4	4.4	1	1	1	0	0	12	0	7	0	23	0	0	210	0	119	0	44	0	1	150	1	114	1	1	0	0	5.5	6.7	0	140	1	72	0	1	1	0	(-)	1	140	72
45.05	0	Male	1	27.6	1	91.5	0	2.9	3.7	1.27586206896552	1	1	1	0	18	0	21	0	43	0	0	233	1	127	0	51	0	0	164	1	126	1	1	1	1	6.5	6.5	0	134	1	89	1	1	0	1	(+)	1	134	89
58.07	1	Male	1	29.4	1	96	1	3	5	1.66666666666667	1	1	1	1	47	1	61	1	129	1	1	233	1	282	1	34	1	1	161	1	146	1	1	1	1	7.1	7.4	1	121	0	81	0	1	1	0	(-)	0	121	81
57.01	1	Male	1	34.2	1	115.5	1	3.7	4	1.08108108108108	1	1	1	0	15	0	18	0	36	0	0	210	0	122	0	46	0	1	145	1	103	0	1	0	0	6	6.4	0	141	1	75	0	1	1	1	(+)	1	141	75
45.06	0	Male	1	26.9	1	97	1	3.4	3.3	0.970588235294118	0	2	1	0	21	0	25	0	66	0	1	199	0	105	0	73	0	0	109	0	97	0	0	0	0	5.6	6.5	0	129	0	95	1	1	1	1	(+)	1	129	95
54	1	Male	1	26.7	1	91	0	4.7	2	0.425531914893617	0	2	1	0	15	0	25	0	29	0	0	165	0	103	0	38	1	1	111	0	140	1	1	1	1	7.8	4.9	0	107	0	56	0	1	1	0	(-)	0	107	56
54.04	1	Male	1	28.5	1	96	1	4.1	2.2	0.536585365853659	0	2	1	1	50	1	78	1	69	0	1	236	1	173	1	58	0	0	159	1	106	0	1	0	0	5.6	5.8	0	132	1	76	0	1	1	0	(-)	1	132	76
44.08	0	Male	1	28.8	1	96	1	4.7	5.1	1.08510638297872	1	1	1	1	20	0	42	1	73	1	1	202	0	191	1	45	0	1	130	0	121	1	1	1	1	6.5	5.9	0	120	0	76	0	1	1	0	(-)	0	120	76
54.09	1	Male	1	25.7	1	94	0	5.3	5.7	1.07547169811321	1	1	1	1	55	1	72	1	73	1	1	192	0	268	1	34	1	1	129	0	106	0	1	0	0	5.7	5.9	0	128	0	67	0	1	1	1	(+)	1	128	67
42.11	0	Male	1	29.9	1	106.5	1	1.9	3.6	1.89473684210526	1	1	1	1	24	0	39	1	86	1	1	214	0	155	1	36	1	1	157	1	106	0	1	0	0	5.9	7.6	1	131	1	82	0	1	1	0	(-)	1	131	82
74.07	1	Male	1	27.6	1	95	1	4.1	4.1	1	1	1	1	1	36	1	47	1	24	0	0	143	0	252	1	32	1	1	79	0	110	1	1	0	0	5.6	5.9	0	128	0	72	0	0	1	0	(-)	0	128	72
51.02	1	Male	1	27.5	1	92.5	0	1.6	3.5	2.1875	1	1	1	0	23	0	27	0	136	1	1	228	1	193	1	42	0	1	164	1	107	0	1	0	0	5.9	3.3	0	126	0	87	1	1	1	0	(-)	1	126	87
49.05	0	Male	1	26.8	1	91.5	0	2.8	4.6	1.64285714285714	1	1	1	0	24	0	23	0	25	0	0	218	0	84	0	59	0	0	145	1	103	0	1	0	0	6.1	4.6	0	128	0	83	0	0	1	1	(+)	1	128	83
42.01	0	Male	1	24.7	0	93	0	3.5	3.9	1.11428571428571	1	1	1	1	30	0	66	1	65	0	1	265	1	313	1	54	0	0	172	1	112	1	1	0	0	5.8	9.4	1	117	0	76	0	0	0	0	(-)	0	117	76
54.01	1	Male	1	27.7	1	95	1	6	6.5	1.08333333333333	1	1	1	0	20	0	28	0	42	0	0	189	0	198	1	43	0	1	121	0	92	0	0	0	0	5.4	6.9	0	121	0	86	1	1	1	0	(-)	1	121	86
67.09	1	Male	1	25.3	1	99	1	3.9	3	0.769230769230769	0	2	0	0	24	0	18	0	17	0	0	179	0	174	1	73	0	0	86	0	115	1	1	0	0	5.9	6.9	0	142	1	88	1	0	0	0	(-)	1	142	88
64	1	Male	1	30	1	103	1	2.7	2.2	0.814814814814815	0	2	0	0	27	0	32	1	94	1	1	206	0	198	1	45	0	1	133	0	175	1	1	1	1	6.5	5.9	0	141	1	77	0	1	1	0	(-)	1	141	77
53.05	1	Male	1	27.6	1	92.5	0	4.2	3.4	0.809523809523809	0	2	1	0	25	0	15	0	81	1	1	191	0	282	1	52	0	0	105	0	92	0	0	0	0	6	6.8	0	138	1	85	1	1	1	0	(-)	1	138	85
57.04	1	Male	1	28.5	1	97	1	3.7	3.4	0.918918918918919	0	2	1	0	21	0	29	0	72	1	1	192	0	175	1	50	0	0	125	0	97	0	0	0	0	5.9	5.2	0	137	1	99	1	1	1	0	(-)	1	137	99
66.07	1	Male	1	27.3	1	100.5	1	3.9	4.4	1.12820512820513	1	1	1	1	25	0	33	1	63	0	1	190	0	180	1	43	0	1	125	0	94	0	0	1	0	6.3	6.8	0	122	0	81	0	1	1	1	(+)	1	122	81
55.11	1	Male	1	27.6	1	94	0	2.4	2	0.833333333333333	0	2	1	0	19	0	18	0	50	0	0	167	0	201	1	33	1	1	105	0	119	1	1	1	1	6.6	6	0	133	1	92	1	1	1	1	(+)	1	133	92
45.04	0	Male	1	28.6	1	97	1	4	4.2	1.05	1	1	1	1	22	0	41	1	44	0	0	191	0	147	0	33	1	1	135	0	110	1	1	1	0	6.3	7.7	1	132	1	90	1	1	0	0	(-)	1	132	90
44.02	0	Male	1	26.4	1	92.5	0	4.5	5.9	1.31111111111111	1	1	1	1	25	0	39	1	108	1	1	199	0	285	1	45	0	1	125	0	114	1	1	1	0	6.2	6.8	0	125	0	83	0	1	1	0	(-)	0	125	83
40.04	0	Male	1	30.3	1	92	0	6	3.9	0.65	0	2	1	1	20	0	38	1	33	0	0	197	0	109	0	38	1	1	144	1	126	1	1	0	0	6	6.6	0	101	0	72	0	0	0	0	(-)	0	101	72
44.02	0	Male	1	38.7	1	130	1	5.7	4.2	0.736842105263158	0	2	1	0	16	0	23	0	23	0	0	150	0	52	0	34	1	1	103	0	117	1	1	1	0	6.3	7.2	1	134	1	87	1	0	1	0	(-)	1	134	87
50.07	1	Male	1	36.4	1	116	1	5.7	5.2	0.912280701754386	0	2	1	0	28	0	20	0	48	0	0	193	0	421	1	37	1	1	101	0	136	1	1	1	1	6.9	7.3	1	112	0	72	0	1	1	1	(+)	1	112	72
59.02	1	Male	1	28.8	1	104.5	1	6.7	4.7	0.701492537313433	0	2	0	0	24	0	29	0	39	0	0	223	1	147	0	37	1	1	165	1	110	1	1	0	0	5.6	6.4	0	142	1	90	1	0	1	0	(-)	1	142	90
60.06	1	Male	1	25	1	93	0	4	3.7	0.925	0	2	1	0	10	0	18	0	40	0	0	212	0	193	1	42	0	1	148	1	117	1	1	0	0	5.8	5.6	0	128	0	69	0	1	1	1	(+)	1	128	69
42.08	0	Male	1	34.1	1	106	1	12	8.1	0.675	0	2	1	1	53	1	97	1	62	0	1	221	1	369	1	49	0	1	137	0	101	0	1	0	0	5.7	8.4	1	112	0	68	0	0	0	1	(+)	1	112	68
56.01	1	Male	1	29.4	1	106	1	4.1	7.2	1.75609756097561	1	1	1	1	51	1	91	1	59	0	1	153	0	233	1	40	0	1	84	0	104	0	1	0	0	5.7	6.9	0	128	0	72	0	0	1	1	(+)	1	128	72
45.05	0	Male	1	28.6	1	94	0	3.7	4	1.08108108108108	1	1	1	1	30	0	41	1	122	1	1	185	0	235	1	45	0	1	115	0	112	1	1	0	0	5.6	7	1	127	0	84	0	0	1	0	(-)	0	127	84
41.01	0	Male	1	29.3	1	94.5	0	2.6	3.3	1.26923076923077	1	1	1	1	33	1	46	1	55	0	1	208	0	228	1	39	1	1	141	1	101	0	1	0	0	5.8	3.9	0	135	1	77	0	1	1	0	(-)	1	135	77
44.1	0	Male	1	28.5	1	98	1	4.8	4.6	0.958333333333333	0	2	1	1	25	0	35	1	33	0	0	178	0	247	1	33	1	1	115	0	125	1	1	1	1	6.7	6.9	0	123	0	81	0	0	0	0	(-)	0	123	81
31.09	0	Male	1	27.1	1	95	1	4.7	6.2	1.31914893617021	1	1	1	1	63	1	179	1	180	1	1	234	1	237	1	50	0	0	155	1	101	0	1	0	0	5.6	6.8	0	135	1	94	1	0	0	0	(-)	1	135	94
48.06	0	Male	1	32.4	1	105	1	2.2	6.7	3.04545454545455	1	1	1	1	73	1	153	1	88	1	1	220	1	151	1	50	0	0	147	1	106	0	1	1	0	6.3	7.6	1	162	1	100	1	0	0	0	(-)	1	162	100
70.05	1	Male	1	25.1	1	95.5	1	3.9	3.7	0.948717948717949	0	2	1	0	24	0	19	0	44	0	0	161	0	78	0	45	0	1	103	0	116	1	1	1	0	6.2	8.3	1	144	1	75	0	1	1	0	(-)	1	144	75
59.06	1	Male	1	25.1	1	92	0	3.8	2.9	0.763157894736842	0	2	0	0	20	0	22	0	29	0	0	188	0	188	1	48	0	1	116	0	87	0	0	0	0	5.4	5.5	0	134	1	72	0	1	1	0	(-)	1	134	72
54.08	1	Male	1	32.7	1	102	1	5.6	4.6	0.821428571428571	0	2	1	1	20	0	31	1	40	0	0	210	0	129	0	49	0	1	137	0	114	1	1	1	1	6.5	7.5	1	135	1	74	0	0	1	1	(+)	1	135	74
59.07	1	Male	1	26.3	1	92.5	0	7.3	6.7	0.917808219178082	0	2	1	0	19	0	20	0	74	1	1	170	0	95	0	54	0	0	96	0	127	1	1	1	0	6.3	5.2	0	130	1	68	0	0	0	1	(+)	1	130	68
54	1	Male	1	22.9	0	90	0	4.2	2.7	0.642857142857143	0	2	1	0	16	0	22	0	79	1	1	287	1	406	1	44	0	1	195	1	121	1	1	1	0	6.2	8.9	1	93	0	63	0	0	1	1	(+)	1	93	63
61	1	Male	1	23.9	0	92	0	4	3	0.75	0	2	1	0	16	0	13	0	19	0	0	191	0	110	0	56	0	0	122	0	114	1	1	0	0	5.8	4.9	0	133	1	93	1	1	1	1	(+)	1	133	93
60.05	1	Male	1	28.6	1	93.5	0	4	2.2	0.55	0	2	1	0	23	0	21	0	161	1	1	152	0	137	0	36	1	1	100	0	106	0	1	0	0	5.5	7.9	1	114	0	82	0	1	1	1	(+)	1	114	82
59.11	1	Male	1	27.1	1	94.5	0	4.5	3.9	0.866666666666667	0	2	1	1	23	0	32	1	61	0	1	213	0	135	0	56	0	0	138	0	117	1	1	0	0	5.7	5	0	137	1	81	0	1	1	1	(+)	1	137	81
54.03	1	Male	1	27.1	1	93	0	3.1	3.9	1.25806451612903	1	1	1	1	19	0	35	1	38	0	0	183	0	151	1	42	0	1	124	0	99	0	0	0	0	5.9	5.8	0	106	0	64	0	0	0	1	(+)	1	106	64
49.11	0	Male	1	25.7	1	93.5	0	2.3	4.7	2.04347826086957	1	1	1	1	41	1	61	1	146	1	1	294	1	440	1	48	0	1	178	1	114	1	1	0	0	5.8	7.3	1	101	0	72	0	1	1	0	(-)	0	101	72
45.01	0	Male	1	30.7	1	100	1	2.4	3.4	1.41666666666667	1	1	1	1	25	0	50	1	62	0	1	203	0	361	1	53	0	0	113	0	98	0	0	0	0	5.8	7.2	1	118	0	68	0	1	1	1	(+)	1	118	68
62.01	1	Male	1	27	1	93.5	0	4.6	3.7	0.804347826086957	0	2	0	0	23	0	20	0	33	0	0	214	0	203	1	60	0	0	126	0	99	0	0	0	0	5.8	7	1	138	1	83	0	1	1	1	(+)	1	138	83
65.03	1	Male	1	23	0	92	0	1.9	1.9	1	1	1	0	0	19	0	14	0	49	0	0	149	0	112	0	57	0	0	73	0	100	0	1	0	0	5.6	6.4	0	135	1	72	0	1	1	0	(-)	1	135	72
36.09	0	Male	1	33.3	1	107	1	4.8	7.6	1.58333333333333	1	1	1	0	18	0	24	0	46	0	0	259	1	228	1	38	1	1	190	1	98	0	0	0	0	5.9	6.1	0	132	1	83	0	0	0	0	(-)	1	132	83
52.09	1	Male	1	26.8	1	98.5	1	4.6	5.9	1.28260869565217	1	1	1	1	54	1	84	1	275	1	1	206	0	350	1	39	1	1	128	0	110	1	1	1	0	6.2	7.7	1	121	0	85	1	1	1	1	(+)	1	121	85
60.02	1	Male	1	27.1	1	95	1	3.5	5	1.42857142857143	1	1	1	1	32	1	45	1	110	1	1	216	0	218	1	43	0	1	139	0	143	1	1	1	1	6.7	7.1	1	156	1	94	1	1	1	1	(+)	1	156	94
42.02	0	Male	1	28.7	1	95	1	4.5	5.9	1.31111111111111	1	1	1	1	35	1	72	1	36	0	0	224	1	172	1	54	0	0	149	1	89	0	0	0	0	5.4	7.1	1	138	1	82	0	0	1	0	(-)	1	138	82
66.1	1	Male	1	29	1	100	1	4.9	7.2	1.46938775510204	1	1	1	1	41	1	46	1	145	1	1	192	0	160	1	48	0	1	124	0	139	1	1	1	1	8.7	5.1	0	133	1	77	0	1	1	0	(-)	1	133	77
59.04	1	Male	1	24.1	0	91.5	0	3.9	5.2	1.33333333333333	1	1	1	1	34	1	36	1	38	0	0	254	1	164	1	50	0	0	178	1	108	0	1	0	0	5.5	7	1	157	1	95	1	1	1	0	(-)	1	157	95
45.03	0	Male	1	24.7	0	96.5	1	3.6	2.2	0.611111111111111	0	2	0	0	18	0	19	0	16	0	0	175	0	76	0	30	1	1	129	0	91	0	0	0	0	4.8	5.6	0	134	1	90	1	0	0	0	(-)	1	134	90
59	1	Male	1	28.6	1	98	1	4.7	4.2	0.893617021276596	0	2	0	0	21	0	20	0	53	0	1	238	1	165	1	58	0	0	159	1	118	1	1	1	1	6.5	4.9	0	131	1	86	1	1	1	1	(+)	1	131	86
38.07	0	Male	1	29.7	1	104.5	1	2.5	5	2	1	1	1	1	35	1	71	1	113	1	1	230	1	369	1	45	0	1	150	1	116	1	1	1	1	6.9	8.4	1	93	0	64	0	1	0	0	(-)	0	93	64
57.02	1	Male	1	26.7	1	90	0	3.8	4	1.05263157894737	1	1	0	0	20	0	27	0	116	1	1	153	0	263	1	36	1	1	85	0	115	1	1	0	0	6	7.3	1	110	0	72	0	1	1	0	(-)	0	110	72
30.11	0	Male	1	32.5	1	98.5	1	3.6	5.9	1.63888888888889	1	1	1	1	80	1	173	1	79	1	1	215	0	161	1	42	0	1	147	1	114	1	1	0	0	5.6	8.2	1	135	1	74	0	0	1	0	(-)	1	135	74
65.06	1	Male	1	28.3	1	93.5	0	2.9	4.4	1.51724137931034	1	1	1	1	35	1	51	1	33	0	0	134	0	117	0	36	1	1	75	0	108	0	1	0	0	5.6	6.3	0	131	1	82	0	1	1	1	(+)	1	131	82
43.02	0	Male	1	29.5	1	101	1	3.4	4.1	1.20588235294118	1	1	1	1	27	0	50	1	32	0	0	204	0	129	0	35	1	1	152	1	115	1	1	1	0	6.3	5.1	0	107	0	63	0	1	1	0	(-)	0	107	63
62.02	1	Male	1	26	1	99	1	3.7	3.7	1	1	1	1	0	23	0	18	0	32	0	0	283	1	114	0	68	0	0	204	1	134	1	1	1	1	6.7	5.1	0	148	1	85	1	1	1	0	(-)	1	148	85
54.01	1	Male	1	32.3	1	92	0	5.4	6.1	1.12962962962963	1	1	1	1	28	0	42	1	39	0	0	96	0	75	0	31	1	1	52	0	111	1	1	0	0	5.9	6.3	0	133	1	89	1	1	1	1	(+)	1	133	89
62.03	1	Male	1	25.6	1	91	0	3.4	2.2	0.647058823529412	0	2	1	1	24	0	41	1	77	1	1	212	0	193	1	47	0	1	144	1	112	1	1	0	0	5.8	6.1	0	148	1	74	0	1	1	0	(-)	1	148	74
70.04	1	Male	1	26.2	1	93	0	2.8	3.5	1.25	1	1	1	1	30	0	33	1	66	0	1	196	0	92	0	78	0	0	103	0	108	0	1	1	0	6.2	5.9	0	156	1	85	1	1	1	1	(+)	1	156	85
48.05	0	Male	1	27.5	1	91	0	3.4	3.9	1.14705882352941	1	1	1	1	52	1	88	1	256	1	1	219	0	150	1	35	1	1	163	1	114	1	1	1	1	6.5	6.2	0	127	0	77	0	0	0	1	(+)	1	127	77
46.06	0	Male	1	32.1	1	98	1	4.5	4.9	1.08888888888889	1	1	1	1	43	1	79	1	77	1	1	229	1	149	0	39	1	1	170	1	104	0	1	0	0	5.8	9.2	1	129	0	85	1	0	0	0	(-)	1	129	85
73.1	1	Male	1	31.3	1	107	1	3.7	4.1	1.10810810810811	1	1	0	0	41	1	52	1	141	1	1	169	0	66	0	76	0	0	87	0	113	1	1	1	0	6.4	5.6	0	133	1	70	0	1	1	1	(+)	1	133	70
28.08	0	Male	1	35.8	1	105	1	4.7	5.1	1.08510638297872	1	1	1	1	45	1	76	1	120	1	1	208	0	179	1	45	0	1	142	1	110	1	1	0	0	6.2	1	0	117	0	66	0	1	1	0	(-)	0	117	66
50.1	1	Male	1	28.6	1	94	0	3.7	3.4	0.918918918918919	0	2	1	0	18	0	27	0	35	0	0	224	1	166	1	44	0	1	158	1	96	0	0	0	0	5.7	6.2	0	133	1	80	0	1	1	0	(-)	1	133	80
38.01	0	Male	1	31.2	1	94	0	4	2.9	0.725	0	2	1	0	25	0	28	0	36	0	0	144	0	69	0	57	0	0	77	0	183	1	1	1	1	11.7	4.1	0	136	1	89	1	1	0	1	(+)	1	136	89
57.07	1	Male	1	24.8	0	92	0	2.7	2.9	1.07407407407407	1	1	1	0	20	0	27	0	38	0	0	202	0	180	1	48	0	1	137	0	134	1	1	1	1	6.9	5.6	0	106	0	58	0	1	1	1	(+)	1	106	58
58.11	1	Male	1	30.9	1	104	1	4.7	3.6	0.765957446808511	0	2	1	0	20	0	28	0	28	0	0	170	0	87	0	40	0	1	115	0	172	1	1	1	1	7.7	5.4	0	93	0	62	0	1	1	0	(-)	0	93	62
54	1	Male	1	29.5	1	103	1	6.5	4.2	0.646153846153846	0	2	0	0	22	0	22	0	46	0	0	177	0	96	0	45	0	1	115	0	111	1	1	0	0	5.6	7.3	1	130	1	78	0	1	0	1	(+)	1	130	78
47.08	0	Male	1	27.7	1	95	1	6.5	6.4	0.984615384615385	0	2	0	0	23	0	29	0	20	0	0	207	0	153	1	44	0	1	144	1	95	0	0	0	0	5.3	5.5	0	137	1	77	0	1	1	0	(-)	1	137	77
55.02	1	Male	1	27.4	1	92.5	0	2.4	4.5	1.875	1	1	1	0	20	0	26	0	121	1	1	227	1	84	0	51	0	0	156	1	112	1	1	0	0	6	4.6	0	157	1	96	1	1	1	0	(-)	1	157	96
55.05	1	Male	1	26.5	1	90	0	3	3.7	1.23333333333333	1	1	1	1	33	1	41	1	59	0	1	198	0	53	0	37	1	1	145	1	119	1	1	1	1	6.5	5.7	0	115	0	64	0	1	1	0	(-)	0	115	64
62.1	1	Male	1	27.2	1	93.5	0	1.8	5	2.77777777777778	1	1	1	1	24	0	37	1	45	0	0	246	1	202	1	53	0	0	173	1	145	1	1	1	1	7.9	6.2	0	134	1	82	0	1	0	0	(-)	1	134	82
62.03	1	Male	1	29.4	1	102.5	1	6.9	6.4	0.927536231884058	0	2	1	0	18	0	28	0	29	0	0	171	0	98	0	46	0	1	111	0	117	1	1	1	1	6.7	4.4	0	119	0	87	1	0	1	1	(+)	1	119	87
42.11	0	Male	1	47.3	1	128.5	1	6.3	8	1.26984126984127	1	1	1	1	43	1	61	1	34	0	0	199	0	98	0	54	0	0	126	0	134	1	1	1	1	7.2	7.1	1	131	1	84	0	0	0	0	(-)	1	131	84
49.03	0	Male	1	28.3	1	94	0	4.7	5.5	1.17021276595745	1	1	1	1	25	0	50	1	63	0	1	160	0	153	1	46	0	1	92	0	101	0	1	0	0	5.7	7.9	1	111	0	90	1	1	1	0	(-)	1	111	90
46.11	0	Male	1	29.4	1	95	1	6.7	5.7	0.850746268656716	0	2	1	1	22	0	35	1	113	1	1	281	1	332	1	64	0	0	170	1	112	1	1	1	0	6.2	6.9	0	126	0	75	0	1	1	0	(-)	0	126	75
67.11	1	Male	1	23.5	0	94	0	3.7	3.5	0.945945945945946	0	2	0	0	21	0	16	0	27	0	0	209	0	78	0	65	0	0	133	0	125	1	1	0	0	6.1	6.8	0	137	1	66	0	0	1	0	(-)	1	137	66
50	1	Male	1	31	1	94	0	2	4.2	2.1	1	1	1	1	22	0	41	1	57	0	1	226	1	339	1	43	0	1	146	1	128	1	1	1	1	6.7	6	0	128	0	86	1	1	1	0	(-)	1	128	86
57.07	1	Male	1	28.7	1	100.5	1	4.5	5.9	1.31111111111111	1	1	1	1	42	1	68	1	74	1	1	218	0	162	1	47	0	1	148	1	145	1	1	1	1	7.1	6.2	0	125	0	83	0	0	1	0	(-)	0	125	83
34.1	0	Male	1	31	1	103.5	1	5.7	7.5	1.31578947368421	1	1	1	1	38	1	102	1	77	1	1	236	1	232	1	42	0	1	162	1	117	1	1	1	0	6.2	8.8	1	122	0	76	0	1	0	0	(-)	0	122	76
71	1	Male	1	28.6	1	98.5	1	3.9	4.4	1.12820512820513	1	1	1	0	29	0	19	0	82	1	1	234	1	83	0	64	0	0	163	1	123	1	1	0	0	5.9	6.9	0	147	1	76	0	1	1	1	(+)	1	147	76
68.06	1	Male	1	25.5	1	90.5	0	3.6	2.7	0.75	0	2	0	0	22	0	15	0	48	0	0	185	0	155	1	72	0	0	97	0	89	0	0	0	0	5.5	5.7	0	158	1	90	1	1	1	1	(+)	1	158	90
56.04	1	Male	1	23.7	0	90	0	4.3	4.3	1	1	1	1	1	41	1	64	1	65	0	1	292	1	331	1	46	0	1	194	1	112	1	1	0	0	5.9	8.1	1	121	0	74	0	1	0	0	(-)	0	121	74
43.02	0	Male	1	30.6	1	93	0	3.7	4.4	1.18918918918919	1	1	1	1	22	0	41	1	50	0	0	279	1	252	1	45	0	1	201	1	184	1	1	1	1	8.5	5.5	0	118	0	80	0	1	0	1	(+)	1	118	80
47.1	0	Male	1	30.4	1	98.5	1	2.8	2.9	1.03571428571429	1	1	1	1	31	1	56	1	104	1	1	198	0	294	1	46	0	1	123	0	94	0	0	0	0	5.1	8	1	137	1	90	1	1	1	0	(-)	1	137	90
64.03	1	Male	1	27	1	91	0	3	2.9	0.966666666666667	0	2	0	0	26	0	14	0	20	0	0	169	0	60	0	49	0	1	108	0	111	1	1	0	0	5.8	5.3	0	148	1	85	1	1	1	1	(+)	1	148	85
57.09	1	Male	1	24.2	0	90	0	4.8	2.4	0.5	0	2	0	0	30	0	30	0	52	0	1	153	0	77	0	47	0	1	92	0	105	0	1	0	0	5.8	4.3	0	128	0	74	0	1	1	1	(+)	1	128	74
60	1	Male	1	26.7	1	92	0	3.9	3	0.769230769230769	0	2	1	1	28	0	43	1	45	0	0	205	0	128	0	58	0	0	129	0	98	0	0	0	0	6	7	1	134	1	77	0	1	1	1	(+)	1	134	77
74.09	1	Male	1	25.7	1	90	0	4.3	3.4	0.790697674418605	0	2	0	0	19	0	50	1	39	0	0	171	0	94	0	42	0	1	112	0	144	1	1	0	0	5.3	6.9	0	165	1	82	0	0	0	1	(+)	1	165	82
58	1	Male	1	27.2	1	100	1	4.6	6.2	1.34782608695652	1	1	1	1	23	0	38	1	38	0	0	244	1	88	0	46	0	1	177	1	142	1	1	1	1	7	4.2	0	131	1	70	0	1	0	1	(+)	1	131	70
61.05	1	Male	1	27.8	1	92	0	3.7	3.9	1.05405405405405	1	1	1	1	27	0	41	1	68	0	1	188	0	199	1	55	0	0	108	0	99	0	0	0	0	5.4	3.2	0	112	0	77	0	0	1	1	(+)	1	112	77
49.09	0	Male	1	28	1	100	1	4.3	6.7	1.55813953488372	1	1	1	0	20	0	30	0	68	0	1	212	0	118	0	52	0	0	141	1	124	1	1	1	1	6.6	5.2	0	128	0	87	1	1	1	0	(-)	1	128	87
62.06	1	Male	1	29.2	1	91	0	2.3	3	1.30434782608696	1	1	0	0	26	0	24	0	79	1	1	159	0	137	0	57	0	0	82	0	119	1	1	0	0	6.1	7.2	1	140	1	93	1	1	1	1	(+)	1	140	93
59	1	Male	1	28.1	1	98	1	2.5	3.6	1.44	1	1	1	1	28	0	43	1	37	0	0	175	0	114	0	38	1	1	119	0	101	0	1	0	0	5.6	6.3	0	132	1	85	1	0	0	0	(-)	1	132	85
57	1	Male	1	27.6	1	94	0	4.3	5.1	1.18604651162791	1	1	1	1	32	1	63	1	46	0	0	168	0	168	1	27	1	1	114	0	103	0	1	0	0	6.1	5.8	0	131	1	81	0	0	1	0	(-)	1	131	81
52.1	1	Male	1	27.3	1	93.5	0	3.1	4.5	1.45161290322581	1	1	1	1	41	1	51	1	228	1	1	204	0	170	1	50	0	0	131	0	116	1	1	0	0	5.9	8.6	1	137	1	82	0	1	1	0	(-)	1	137	82
59.11	1	Male	1	28.2	1	90	0	3.5	4.2	1.2	1	1	1	0	19	0	30	0	57	0	1	151	0	71	0	54	0	0	82	0	111	1	1	1	0	6.3	6.7	0	131	1	87	1	1	1	1	(+)	1	131	87
62.09	1	Male	1	29.6	1	99	1	5.4	5.1	0.944444444444444	0	2	0	0	29	0	28	0	24	0	0	126	0	60	0	39	1	1	62	0	134	1	1	0	0	6.1	5.1	0	125	0	68	0	0	0	0	(-)	0	125	68
50.07	1	Male	1	27.7	1	92.5	0	3.1	4.5	1.45161290322581	1	1	1	1	25	0	45	1	149	1	1	209	0	155	1	58	0	0	133	0	91	0	0	0	0	5.6	5.8	0	127	0	86	1	1	1	1	(+)	1	127	86
58.08	1	Male	1	23.8	0	90	0	2.1	2.9	1.38095238095238	1	1	1	1	33	1	55	1	65	0	1	157	0	250	1	27	1	1	100	0	145	1	1	1	1	7.6	4	0	92	0	57	0	0	1	0	(-)	0	92	57
43.01	0	Male	1	39.7	1	124	1	6.2	7.9	1.2741935483871	1	1	1	1	48	1	66	1	90	1	1	229	1	124	0	58	0	0	150	1	112	1	1	0	0	5.9	6.7	0	152	1	80	0	1	0	0	(-)	1	152	80
40.03	0	Male	1	27.1	1	94	0	4.6	6.8	1.47826086956522	1	1	1	1	24	0	45	1	58	0	1	202	0	172	1	52	0	0	124	0	98	0	0	0	0	5.7	8.8	1	136	1	88	1	1	1	0	(-)	1	136	88
69.02	1	Male	1	29.4	1	103	1	5.4	10.3	1.90740740740741	1	1	1	0	15	0	14	0	38	0	0	231	1	110	0	43	0	1	163	1	186	1	1	1	1	7.7	4.4	0	150	1	90	1	1	1	0	(-)	1	150	90
58.11	1	Male	1	30.2	1	101	1	4.4	3.9	0.886363636363636	0	2	0	0	23	0	21	0	30	0	0	154	0	176	1	43	0	1	84	0	115	1	1	0	0	5.9	5.1	0	108	0	79	0	1	1	1	(+)	1	108	79
58.01	1	Male	1	24.8	0	91.5	0	2.8	3.7	1.32142857142857	1	1	1	1	30	0	49	1	124	1	1	197	0	258	1	60	0	0	105	0	93	0	0	0	0	5.5	8.9	1	129	0	72	0	1	1	1	(+)	1	129	72
58.09	1	Male	1	26	1	92.5	0	3.4	2.3	0.676470588235294	0	2	1	0	24	0	30	0	26	0	0	246	1	437	1	54	0	0	147	1	111	1	1	1	0	6.2	5.9	0	113	0	63	0	0	1	0	(-)	0	113	63
56.01	1	Male	1	37.6	1	123	1	8.3	4.4	0.530120481927711	0	2	1	0	15	0	14	0	28	0	0	172	0	56	0	59	0	0	99	0	150	1	1	1	1	7	5.4	0	158	1	87	1	1	1	1	(+)	1	158	87
62.1	1	Male	1	27.9	1	94	0	3.8	3.7	0.973684210526316	0	2	1	0	23	0	27	0	30	0	0	209	0	118	0	35	1	1	153	1	98	0	0	0	0	5.4	5.4	0	128	0	76	0	0	0	1	(+)	1	128	76
62.11	1	Male	1	29.4	1	99	1	1.9	3.7	1.94736842105263	1	1	1	1	25	0	34	1	68	0	1	171	0	133	0	50	0	0	98	0	128	1	1	1	0	6.4	6.8	0	132	1	76	0	1	1	1	(+)	1	132	76
45.03	0	Male	1	26.9	1	92	0	3	5.3	1.76666666666667	1	1	1	1	24	0	37	1	67	0	1	217	0	196	1	47	0	1	147	1	95	0	0	0	0	5.3	4.6	0	144	1	86	1	1	1	0	(-)	1	144	86
72	1	Male	1	25.4	1	91.5	0	4.1	4.7	1.14634146341463	1	1	1	1	22	0	34	1	25	0	0	212	0	106	0	42	0	1	150	1	147	1	1	1	1	7	5.2	0	136	1	83	0	0	0	0	(-)	1	136	83
61.08	1	Male	1	37	1	110.5	1	3.9	4.7	1.20512820512821	1	1	1	0	23	0	30	0	62	0	1	226	1	187	1	41	0	1	159	1	108	0	1	0	0	5.8	6	0	118	0	72	0	0	1	1	(+)	1	118	72
56.02	1	Male	1	32.3	1	102	1	4.6	3	0.652173913043478	0	2	0	0	16	0	16	0	46	0	0	258	1	130	0	43	0	1	194	1	117	1	1	1	0	6.4	5.1	0	155	1	82	0	1	1	0	(-)	1	155	82
51	1	Male	1	33.7	1	103	1	4.8	6.1	1.27083333333333	1	1	1	1	27	0	35	1	45	0	0	156	0	118	0	45	0	1	91	0	197	1	1	1	1	8.4	5.6	0	132	1	77	0	1	1	1	(+)	1	132	77
46.01	0	Male	1	34.3	1	109.5	1	3.9	5	1.28205128205128	1	1	1	1	25	0	43	1	75	1	1	233	1	248	1	59	0	0	141	1	110	1	1	0	0	5.7	6.1	0	133	1	88	1	1	1	0	(-)	1	133	88
40	0	Male	1	28.4	1	93	0	3.8	4.5	1.18421052631579	1	1	1	1	25	0	54	1	355	1	1	168	0	173	1	49	0	1	93	0	113	1	1	0	0	5.4	3.8	0	136	1	72	0	1	1	1	(+)	1	136	72
37.08	0	Male	1	27.9	1	93	0	5	6.1	1.22	1	1	1	1	27	0	59	1	92	1	1	129	0	105	0	39	1	1	71	0	114	1	1	1	1	6.6	5.5	0	109	0	69	0	1	1	0	(-)	0	109	69
49.04	0	Male	1	24.9	0	90	0	3.7	5.5	1.48648648648649	1	1	1	1	36	1	35	1	80	1	1	163	0	55	0	79	0	0	71	0	148	1	1	1	1	7.1	6	0	129	0	77	0	1	1	1	(+)	1	129	77
40.11	0	Male	1	30.9	1	101.5	1	5.3	8.7	1.64150943396226	1	1	1	1	25	0	49	1	147	1	1	169	0	92	0	43	0	1	105	0	104	0	1	1	0	6.3	5.5	0	120	0	71	0	1	1	1	(+)	1	120	71
46.1	0	Male	1	28.7	1	95	1	3.6	8.9	2.47222222222222	1	1	1	1	34	1	52	1	52	0	1	189	0	242	1	38	1	1	123	0	110	1	1	1	0	6.2	7	1	119	0	67	0	1	1	0	(-)	0	119	67
63.05	1	Male	1	27	1	93	0	5.1	4.9	0.96078431372549	0	2	1	0	25	0	28	0	52	0	1	208	0	126	0	47	0	1	142	1	125	1	1	1	0	6.3	9.2	1	145	1	85	1	1	0	1	(+)	1	145	85
56.07	1	Male	1	26.3	1	91.5	0	4.4	4	0.909090909090909	0	2	1	0	16	0	16	0	35	0	0	219	0	189	1	51	0	0	141	1	160	1	1	1	1	7.8	7.3	1	111	0	70	0	1	1	0	(-)	0	111	70
58	1	Male	1	27.9	1	91.5	0	3.6	4.2	1.16666666666667	1	1	1	1	26	0	37	1	29	0	0	201	0	143	0	45	0	1	138	0	131	1	1	0	0	5.9	6	0	148	1	77	0	0	1	0	(-)	1	148	77
73.07	1	Male	1	28.3	1	96.5	1	4.4	5.9	1.34090909090909	1	1	1	1	35	1	49	1	34	0	0	144	0	84	0	58	0	0	72	0	129	1	1	1	0	6.3	6.9	0	135	1	89	1	1	1	0	(-)	1	135	89
50.11	1	Male	1	25.4	1	93	0	4.1	5.1	1.24390243902439	1	1	1	1	38	1	82	1	86	1	1	186	0	127	0	51	0	0	112	0	112	1	1	0	0	5.5	6.9	0	139	1	78	0	0	0	0	(-)	1	139	78
45.09	0	Male	1	26.4	1	91	0	3.7	6.4	1.72972972972973	1	1	1	1	32	1	60	1	59	0	1	189	0	161	1	47	0	1	114	0	108	0	1	1	0	6.4	4.7	0	132	1	84	0	0	1	0	(-)	1	132	84
42	0	Male	1	32.6	1	113	1	4.7	3.7	0.787234042553192	0	2	0	0	17	0	18	0	35	0	0	178	0	161	1	41	0	1	109	0	119	1	1	1	1	6.7	8.9	1	135	1	84	0	0	1	1	(+)	1	135	84
51.06	1	Male	1	29.6	1	101.5	1	4.9	3.5	0.714285714285714	0	2	1	0	16	0	18	0	26	0	0	199	0	56	0	50	0	0	134	0	111	1	1	1	0	6.2	5.7	0	131	1	86	1	1	1	0	(-)	1	131	86
74.05	1	Male	1	31.2	1	103.5	1	4.6	5.6	1.21739130434783	1	1	1	0	16	0	15	0	25	0	0	253	1	134	0	76	0	0	151	1	124	1	1	1	1	6.8	6.2	0	125	0	83	0	1	0	1	(+)	1	125	83
69.08	1	Male	1	26.7	1	94	0	5.9	4.1	0.694915254237288	0	2	1	0	24	0	24	0	44	0	0	216	0	298	1	43	0	1	136	0	112	1	1	0	0	6	6.2	0	117	0	74	0	1	1	0	(-)	0	117	74
67.1	1	Male	1	24.1	0	90	0	4	6.5	1.625	1	1	0	0	29	0	33	1	56	0	1	173	0	40	0	49	0	1	108	0	118	1	1	0	0	5.4	4.8	0	140	1	86	1	1	0	1	(+)	1	140	86
64.01	1	Male	1	25.3	1	90	0	5	8.1	1.62	1	1	1	0	26	0	24	0	27	0	0	233	1	77	0	58	0	0	157	1	104	0	1	0	0	5.9	6.7	0	130	1	75	0	1	1	0	(-)	1	130	75
72.02	1	Male	1	25.1	1	91	0	4.5	2.7	0.6	0	2	0	0	27	0	27	0	27	0	0	198	0	108	0	46	0	1	133	0	97	0	0	0	0	5.3	6.9	0	117	0	58	0	0	1	0	(-)	0	117	58
50.01	1	Male	1	29.7	1	96	1	3.1	4.7	1.51612903225806	1	1	1	0	26	0	30	0	57	0	1	224	1	161	1	48	0	1	154	1	106	0	1	1	1	6.5	3.9	0	103	0	69	0	1	1	1	(+)	1	103	69
73.01	1	Male	1	27.9	1	94	0	5.5	6.7	1.21818181818182	1	1	1	0	23	0	28	0	37	0	0	194	0	126	0	45	0	1	127	0	105	0	1	1	0	6.3	6.9	0	148	1	85	1	0	1	1	(+)	1	148	85
60.1	1	Male	1	29.6	1	105	1	5.7	4.3	0.754385964912281	0	2	0	0	17	0	13	0	23	0	0	185	0	119	0	50	0	0	112	0	118	1	1	1	1	6.7	5.7	0	138	1	77	0	1	1	1	(+)	1	138	77
58.06	1	Male	1	30	1	102	1	4.2	3.9	0.928571428571428	0	2	1	0	12	0	15	0	27	0	0	276	1	420	1	47	0	1	179	1	155	1	1	1	1	8.4	5.3	0	126	0	70	0	1	1	0	(-)	0	126	70
63	1	Male	1	26.3	1	92	0	6.6	5.6	0.848484848484849	0	2	0	0	21	0	12	0	23	0	0	180	0	169	1	46	0	1	109	0	114	1	1	0	0	5.9	6.8	0	117	0	69	0	1	1	0	(-)	0	117	69
69.09	1	Male	1	27.1	1	103	1	5.2	5.9	1.13461538461538	1	1	0	0	20	0	24	0	28	0	0	197	0	111	0	53	0	0	122	0	200	1	1	1	1	7.5	4.5	0	128	0	70	0	1	1	1	(+)	1	128	70
38.05	0	Male	1	25.6	1	91	0	2.7	4	1.48148148148148	1	1	1	1	37	1	77	1	81	1	1	216	0	149	0	39	1	1	152	1	99	0	0	0	0	5.8	6.9	0	136	1	84	0	1	1	0	(-)	1	136	84
46.07	0	Male	1	45.3	1	141	1	8	9.4	1.175	1	1	1	1	35	1	59	1	43	0	0	191	0	138	0	43	0	1	126	0	114	1	1	0	0	6	6.1	0	132	1	83	0	1	0	0	(-)	1	132	83
44.02	0	Male	1	30.6	1	101	1	2.9	6.7	2.31034482758621	1	1	0	0	14	0	14	0	95	1	1	195	0	185	1	49	0	1	123	0	94	0	0	0	0	5.6	8.4	1	136	1	86	1	1	1	0	(-)	1	136	86
58.1	1	Male	1	27.5	1	94.5	0	3.9	4.4	1.12820512820513	1	1	0	0	25	0	51	1	23	0	0	147	0	118	0	49	0	1	78	0	125	1	1	1	1	6.6	6.2	0	108	0	63	0	1	1	1	(+)	1	108	63
49.1	0	Male	1	23.8	0	90.5	0	4.1	5	1.21951219512195	1	1	1	1	26	0	31	1	75	1	1	247	1	577	1	71	0	0	111	0	127	1	1	1	1	6.5	7.6	1	150	1	81	0	1	1	0	(-)	1	150	81
49.03	0	Male	1	36.6	1	118	1	4	4.2	1.05	1	1	1	1	38	1	37	1	38	0	0	206	0	119	0	53	0	0	131	0	201	1	1	1	1	9.7	4.5	0	142	1	85	1	0	0	0	(-)	1	142	85
48.1	0	Male	1	28.9	1	98	1	5.2	4.2	0.807692307692308	0	2	1	1	21	0	32	1	113	1	1	192	0	289	1	48	0	1	110	0	100	0	1	0	0	5.6	7	1	106	0	61	0	1	1	1	(+)	1	106	61
53.05	1	Male	1	30	1	98.5	1	4	3.7	0.925	0	2	1	1	23	0	35	1	30	0	0	232	1	107	0	44	0	1	166	1	113	1	1	0	0	5.6	7.4	1	148	1	98	1	1	1	1	(+)	1	148	98
47.05	0	Male	1	27.6	1	100	1	3	6	2	1	1	1	1	80	1	158	1	68	0	1	198	0	364	1	37	1	1	107	0	128	1	1	1	1	6.5	6.2	0	135	1	72	0	1	1	1	(+)	1	135	72
61.05	1	Male	1	28.2	1	98	1	3.1	5.4	1.74193548387097	1	1	1	1	30	0	51	1	46	0	0	223	1	167	1	50	0	0	151	1	110	1	1	0	0	5.7	4	0	127	0	75	0	1	1	0	(-)	0	127	75
58.05	1	Male	1	25.9	1	93.5	0	1.8	1.7	0.944444444444444	0	2	1	0	22	0	20	0	54	0	1	196	0	111	0	39	1	1	140	1	113	1	1	0	0	6	5.4	0	118	0	76	0	1	1	0	(-)	0	118	76
45.08	0	Male	1	27	1	91	0	7.4	5.1	0.689189189189189	0	2	1	0	17	0	30	0	55	0	1	193	0	161	1	48	0	1	121	0	111	1	1	1	0	6.2	6.2	0	114	0	69	0	1	1	0	(-)	0	114	69
58	1	Male	1	24.3	0	90	0	4.2	3.5	0.833333333333333	0	2	0	0	19	0	23	0	30	0	0	215	0	278	1	65	0	0	118	0	100	0	1	0	0	5.3	3.8	0	138	1	88	1	1	0	0	(-)	1	138	88
44.11	0	Male	1	27.1	1	94	0	5.4	6.4	1.18518518518519	1	1	1	0	25	0	27	0	81	1	1	256	1	103	0	84	0	0	150	1	113	1	1	0	0	5.9	6.9	0	135	1	71	0	1	1	0	(-)	1	135	71
63.11	1	Male	1	24.9	0	94	0	4.4	3.4	0.772727272727273	0	2	1	0	24	0	28	0	46	0	0	158	0	118	0	51	0	0	90	0	113	1	1	1	1	6.8	6.1	0	137	1	82	0	1	1	1	(+)	1	137	82
46.02	0	Male	1	28.2	1	97	1	3.3	3	0.909090909090909	0	2	1	0	19	0	25	0	35	0	0	198	0	146	0	36	1	1	138	0	100	0	1	0	0	6	7.5	1	136	1	95	1	1	0	0	(-)	1	136	95
50	1	Male	1	24.5	0	90	0	3.2	3.5	1.09375	1	1	0	0	13	0	12	0	32	0	0	200	0	111	0	36	1	1	138	0	99	0	0	0	0	6	4.3	0	112	0	68	0	0	1	1	(+)	1	112	68
35	0	Male	1	28.7	1	102	1	5	5.7	1.14	1	1	0	0	19	0	18	0	30	0	0	209	0	160	1	43	0	1	148	1	111	1	1	0	0	5.7	8.6	1	110	0	65	0	1	1	0	(-)	0	110	65
46.05	0	Male	1	27.1	1	92	0	2.5	3.7	1.48	1	1	1	1	27	0	49	1	62	0	1	240	1	194	1	50	0	0	168	1	134	1	1	1	1	6.9	6.7	0	132	1	89	1	1	0	1	(+)	1	132	89
55.04	1	Male	1	29.3	1	95	1	3.8	2.6	0.684210526315789	0	2	1	1	66	1	113	1	85	1	1	236	1	156	1	56	0	0	166	1	112	1	1	0	0	5.9	6.5	0	140	1	82	0	1	1	0	(-)	1	140	82
63.11	1	Male	1	26.3	1	91	0	4.1	5.9	1.4390243902439	1	1	0	0	21	0	22	0	25	0	0	186	0	139	0	35	1	1	130	0	94	0	0	0	0	5.8	6.9	0	118	0	59	0	0	1	1	(+)	1	118	59
45.01	0	Male	1	31.6	1	104	1	1.7	4.3	2.52941176470588	1	1	1	1	43	1	53	1	79	1	1	216	0	96	0	38	1	1	156	1	107	0	1	1	1	6.8	8	1	119	0	79	0	1	1	1	(+)	1	119	79
52.08	1	Male	1	28.2	1	97	1	4.5	4.9	1.08888888888889	1	1	1	1	27	0	46	1	73	1	1	270	1	211	1	50	0	0	182	1	99	0	0	1	0	6.4	7.1	1	132	1	73	0	1	1	0	(-)	1	132	73
57.06	1	Male	1	27.4	1	95	1	3.5	4.5	1.28571428571429	1	1	1	1	45	1	92	1	54	0	1	189	0	139	0	30	1	1	132	0	110	1	1	0	0	6	6.1	0	130	1	80	0	0	1	0	(-)	1	130	80
58.05	1	Male	1	29.8	1	98.5	1	3.5	3.5	1	1	1	1	1	26	0	51	1	42	0	0	144	0	199	1	37	1	1	82	0	111	1	1	1	0	6.2	5.8	0	151	1	75	0	0	1	1	(+)	1	151	75
65.02	1	Male	1	28.9	1	97.5	1	3.6	4.4	1.22222222222222	1	1	1	0	21	0	19	0	46	0	0	165	0	175	1	37	1	1	103	0	102	0	1	0	0	5.4	7.4	1	163	1	82	0	1	1	1	(+)	1	163	82
46.08	0	Male	1	29.1	1	94.5	0	3.7	6.4	1.72972972972973	1	1	0	0	17	0	16	0	19	0	0	239	1	199	1	42	0	1	169	1	102	0	1	0	0	5.5	4.6	0	140	1	84	0	1	1	0	(-)	1	140	84
54.11	1	Male	1	25.4	1	96.5	1	4.6	2.6	0.565217391304348	0	2	0	0	25	0	28	0	29	0	0	186	0	64	0	78	0	0	97	0	113	1	1	0	0	5.9	6.2	0	129	0	88	1	1	1	0	(-)	1	129	88
52.02	1	Male	1	28.1	1	92	0	1.7	3.1	1.82352941176471	1	1	1	1	28	0	36	1	182	1	1	236	1	360	1	39	1	1	156	1	113	1	1	0	0	6.1	4.5	0	114	0	83	0	1	1	0	(-)	0	114	83
59.07	1	Male	1	29.3	1	98	1	3	6.9	2.3	1	1	1	1	33	1	39	1	103	1	1	229	1	207	1	35	1	1	160	1	163	1	1	1	1	7.1	6.3	0	129	0	78	0	0	1	0	(-)	0	129	78
44.11	0	Male	1	29.6	1	106.5	1	4	3.5	0.875	0	2	0	0	19	0	24	0	53	0	1	255	1	193	1	69	0	0	160	1	91	0	0	0	0	5.5	6.9	0	150	1	99	1	1	1	0	(-)	1	150	99
66.05	1	Male	1	27.1	1	93	0	4.2	5.9	1.4047619047619	1	1	1	1	22	0	33	1	47	0	0	266	1	99	0	89	0	0	156	1	97	0	0	0	0	5.9	3.3	0	103	0	65	0	1	1	1	(+)	1	103	65
53.11	1	Male	1	23.7	0	95.5	1	2.5	4.2	1.68	1	1	1	1	31	1	59	1	150	1	1	255	1	324	1	49	0	1	161	1	99	0	0	0	0	5.6	8.4	1	120	0	74	0	1	1	1	(+)	1	120	74
60	1	Male	1	29	1	98.5	1	4	4.8	1.2	1	1	1	0	24	0	28	0	41	0	0	210	0	181	1	36	1	1	145	1	113	1	1	0	0	5.7	6.1	0	142	1	82	0	0	1	0	(-)	1	142	82
43.11	0	Male	1	29.4	1	104	1	1.2	4.4	3.66666666666667	1	1	1	1	44	1	59	1	90	1	1	225	1	137	0	34	1	1	156	1	97	0	0	0	0	5.9	9.7	1	131	1	87	1	1	1	0	(-)	1	131	87
47	0	Male	1	26.9	1	92.5	0	5.4	6.2	1.14814814814815	1	1	1	1	22	0	42	1	167	1	1	264	1	244	1	61	0	0	170	1	162	1	1	1	1	8.9	5.7	0	115	0	73	0	0	1	0	(-)	0	115	73
35.05	0	Male	1	28.2	1	98	1	3.7	5.9	1.59459459459459	1	1	1	1	34	1	59	1	56	0	1	178	0	586	1	41	0	1	68	0	106	0	1	0	0	5.4	5.1	0	144	1	85	1	1	1	0	(-)	1	144	85
59.05	1	Male	1	27.9	1	92.5	0	2.9	2.2	0.758620689655172	0	2	1	1	45	1	71	1	156	1	1	203	0	304	1	50	0	0	112	0	117	1	1	0	0	6.1	8	1	118	0	83	0	1	1	1	(+)	1	118	83
55.07	1	Male	1	25.6	1	92	0	3.9	4.7	1.20512820512821	1	1	1	0	19	0	24	0	72	1	1	191	0	208	1	43	0	1	119	0	143	1	1	1	1	7.6	6	0	132	1	101	1	1	1	1	(+)	1	132	101
48.02	0	Male	1	34.7	1	112.5	1	3.3	5.7	1.72727272727273	1	1	1	1	91	1	65	1	31	0	0	212	0	121	0	51	0	0	134	0	104	0	1	1	0	6.2	5.9	0	130	1	87	1	1	0	1	(+)	1	130	87
43.07	0	Male	1	34.7	1	107.5	1	8.8	4.9	0.556818181818182	0	2	1	1	52	1	79	1	55	0	1	221	1	300	1	48	0	1	138	0	103	0	1	0	0	5.8	8.2	1	120	0	80	0	0	0	1	(+)	1	120	80
53.02	1	Male	1	29.9	1	101.5	1	3.9	3.7	0.948717948717949	0	2	0	0	19	0	20	0	47	0	0	189	0	171	1	54	0	0	107	0	111	1	1	0	0	6	6.8	0	132	1	96	1	1	0	1	(+)	1	132	96
49.02	0	Male	1	26.5	1	91	0	3.2	3.6	1.125	1	1	1	1	31	1	58	1	44	0	0	149	0	49	0	38	1	1	96	0	100	0	1	0	0	5.8	6	0	104	0	69	0	0	0	1	(+)	1	104	69
51.07	1	Male	1	38.4	1	121.2	1	5.9	5.2	0.88135593220339	0	2	1	0	39	1	27	0	52	0	1	187	0	497	1	35	1	1	80	0	145	1	1	1	1	7.5	6.3	0	111	0	67	0	1	1	1	(+)	1	111	67
59.06	1	Male	1	28.5	1	96.5	1	1.5	3.1	2.06666666666667	1	1	0	0	17	0	18	0	78	1	1	178	0	90	0	47	0	1	116	0	125	1	1	1	0	6.3	6.8	0	136	1	80	0	1	1	0	(-)	1	136	80
59.06	1	Male	1	30.6	1	103.5	1	3.9	3.2	0.820512820512821	0	2	1	0	21	0	23	0	73	1	1	197	0	309	1	39	1	1	116	0	108	0	1	0	0	5.9	6	0	152	1	86	1	1	1	1	(+)	1	152	86
46.07	0	Male	1	26	1	96	1	3.7	5.6	1.51351351351351	1	1	1	1	26	0	50	1	46	0	0	204	0	184	1	35	1	1	138	0	111	1	1	0	0	5.4	6.6	0	114	0	74	0	1	1	0	(-)	0	114	74
40.03	0	Male	1	32.3	1	104	1	3.2	3.2	1	1	1	1	1	22	0	36	1	34	0	0	242	1	172	1	45	0	1	161	1	113	1	1	0	0	6.1	7.3	1	129	0	68	0	1	0	0	(-)	0	129	68
60.06	1	Male	1	26.4	1	95	1	4.2	3.9	0.928571428571428	0	2	1	0	18	0	20	0	64	0	1	185	0	108	0	53	0	0	107	0	125	1	1	1	1	6.8	5.3	0	110	0	71	0	0	0	1	(+)	1	110	71
58.03	1	Male	1	28.8	1	99	1	4.1	4.7	1.14634146341463	1	1	1	1	60	1	89	1	101	1	1	226	1	156	1	54	0	0	144	1	153	1	1	1	1	7.8	5.9	0	122	0	84	0	0	1	0	(-)	0	122	84
60.01	1	Male	1	27.8	1	94	0	2.5	7.6	3.04	1	1	1	1	26	0	31	1	32	0	0	191	0	108	0	54	0	0	123	0	141	1	1	1	1	7.4	4.7	0	136	1	76	0	1	1	0	(-)	1	136	76
61.06	1	Male	1	25.3	1	93	0	3.6	3	0.833333333333333	0	2	1	0	10	0	20	0	44	0	0	202	0	189	1	42	0	1	132	0	115	1	1	0	0	6.1	5.5	0	113	0	63	0	1	1	1	(+)	1	113	63
62.11	1	Male	1	26.6	1	90	0	4.8	3.9	0.8125	0	2	1	0	22	0	21	0	35	0	0	202	0	172	1	71	0	0	108	0	104	0	1	0	0	5.8	8.2	1	141	1	78	0	1	1	1	(+)	1	141	78
46.05	0	Male	1	29.2	1	94.5	0	3.7	5.1	1.37837837837838	1	1	1	1	24	0	38	1	110	1	1	182	0	195	1	48	0	1	109	0	139	1	1	0	0	6.1	6.1	0	135	1	85	1	0	1	0	(-)	1	135	85
49.01	0	Male	1	25.5	1	90.5	0	3.7	4.7	1.27027027027027	1	1	1	1	26	0	48	1	106	1	1	202	0	171	1	65	0	0	114	0	104	0	1	0	0	5.8	6.5	0	146	1	93	1	0	0	0	(-)	1	146	93
56.06	1	Male	1	26.2	1	90.5	0	2.7	5.4	2	1	1	1	1	21	0	31	1	115	1	1	184	0	253	1	35	1	1	110	0	93	0	0	0	0	5.9	8.3	1	109	0	73	0	1	1	1	(+)	1	109	73
50	1	Male	1	26.1	1	94.5	0	3.5	3.4	0.971428571428571	0	2	0	0	26	0	27	0	48	0	0	180	0	47	0	79	0	0	88	0	102	0	1	0	0	5.6	5.2	0	112	0	83	0	0	1	1	(+)	1	112	83
45.07	0	Male	1	27.2	1	93	0	3.9	3.3	0.846153846153846	0	2	1	0	21	0	29	0	45	0	0	212	0	216	1	53	0	0	130	0	96	0	0	0	0	6	8.7	1	138	1	80	0	1	1	0	(-)	1	138	80
52.11	1	Male	1	24.4	0	90	0	2.2	3.9	1.77272727272727	1	1	1	1	22	0	42	1	31	0	0	193	0	181	1	35	1	1	134	0	110	1	1	1	0	6.2	6	0	159	1	80	0	0	1	0	(-)	1	159	80
67.09	1	Male	1	30	1	103	1	6.3	9.1	1.44444444444444	1	1	1	1	46	1	76	1	234	1	1	143	0	106	0	54	0	0	74	0	165	1	1	1	1	8.9	7.1	1	119	0	74	0	1	1	0	(-)	0	119	74
56	1	Male	1	27.6	1	98	1	3	4.9	1.63333333333333	1	1	1	0	18	0	23	0	147	1	1	201	0	141	0	49	0	1	129	0	115	1	1	0	0	6.1	5.7	0	139	1	94	1	1	1	1	(+)	1	139	94
31.1	0	Male	1	31.9	1	100.5	1	3.2	5.4	1.6875	1	1	1	1	67	1	133	1	64	0	1	196	0	185	1	35	1	1	136	0	107	0	1	0	0	5.7	8.7	1	135	1	76	0	0	0	0	(-)	1	135	76
55.11	1	Male	1	27.1	1	92	0	4.4	4	0.909090909090909	0	2	1	1	32	1	42	1	124	1	1	162	0	204	1	42	0	1	95	0	134	1	1	0	0	5.8	5.3	0	134	1	90	1	1	1	0	(-)	1	134	90
67.08	1	Male	1	27.1	1	98.5	1	4.1	4.4	1.07317073170732	1	1	1	1	32	1	44	1	49	0	0	165	0	132	0	43	0	1	108	0	97	0	0	1	0	6.4	6.2	0	126	0	74	0	1	1	1	(+)	1	126	74
41.1	0	Male	1	29.3	1	96	1	3.9	6.1	1.56410256410256	1	1	1	1	29	0	64	1	62	0	1	176	0	36	0	54	0	0	110	0	115	1	1	0	0	6.1	6.5	0	138	1	83	0	0	0	0	(-)	1	138	83
63.01	1	Male	1	30	1	108	1	6.4	10.1	1.578125	1	1	1	1	24	0	39	1	43	0	0	182	0	87	0	48	0	1	122	0	110	1	1	1	1	7	5.2	0	136	1	89	1	0	1	1	(+)	1	136	89
50.08	1	Male	1	29.1	1	98	1	4.8	5.7	1.1875	1	1	1	1	33	1	50	1	137	1	1	204	0	153	1	52	0	0	139	0	107	0	1	0	0	5.6	8.1	1	104	0	76	0	0	0	1	(+)	1	104	76
60.09	1	Male	1	26.7	1	91	0	4.6	2.4	0.521739130434783	0	2	1	0	18	0	25	0	41	0	0	193	0	126	0	46	0	1	131	0	155	1	1	1	1	7.2	3.7	0	141	1	81	0	1	1	1	(+)	1	141	81
59	1	Male	1	26	1	95	1	4	3.9	0.975	0	2	1	0	17	0	25	0	20	0	0	154	0	117	0	38	1	1	101	0	90	0	0	0	0	5.4	7.7	1	141	1	99	1	1	1	1	(+)	1	141	99
55.01	1	Male	1	32.2	1	95	1	4.5	6.2	1.37777777777778	1	1	1	1	33	1	47	1	39	0	0	93	0	64	0	32	1	1	49	0	110	1	1	0	0	5.9	7.3	1	139	1	90	1	1	1	1	(+)	1	139	90
40.08	0	Male	1	29	1	99	1	1.8	3.5	1.94444444444444	1	1	1	1	35	1	98	1	77	1	1	222	1	183	1	47	0	1	155	1	114	1	1	0	0	5.8	6.2	0	133	1	81	0	1	1	0	(-)	1	133	81
53.09	1	Male	1	27.2	1	97	1	2.8	4.3	1.53571428571429	1	1	1	1	69	1	120	1	335	1	1	195	0	333	1	37	1	1	117	0	113	1	1	1	0	6.2	7.3	1	113	0	77	0	1	1	1	(+)	1	113	77
37.09	0	Male	1	35.3	1	115	1	4.6	4.7	1.02173913043478	1	1	1	1	30	0	46	1	66	0	1	248	1	231	1	37	1	1	181	1	95	0	0	0	0	6	7.6	1	141	1	89	1	0	0	0	(-)	1	141	89
45.02	0	Male	1	29.7	1	98.5	1	7	7.5	1.07142857142857	1	1	1	1	49	1	101	1	48	0	0	232	1	308	1	33	1	1	160	1	124	1	1	1	1	6.5	6.4	0	160	1	104	1	0	0	0	(-)	1	160	104
58.06	1	Male	1	25.2	1	92	0	3.9	4.4	1.12820512820513	1	1	1	0	19	0	25	0	36	0	0	194	0	280	1	49	0	1	116	0	143	1	1	1	1	7	5.3	0	130	1	69	0	1	1	1	(+)	1	130	69
49.05	0	Male	1	27.5	1	91	0	3.4	3.9	1.14705882352941	1	1	1	1	51	1	75	1	292	1	1	220	1	233	1	42	0	1	150	1	115	1	1	1	1	6.5	5.9	0	138	1	96	1	0	0	0	(-)	1	138	96
66.03	1	Male	1	24.1	0	91	0	2	2.7	1.35	1	1	0	0	24	0	27	0	68	0	1	164	0	162	1	49	0	1	94	0	103	0	1	0	0	5.7	7	1	133	1	74	0	1	1	0	(-)	1	133	74
44.02	0	Male	1	29.1	1	97	1	4.4	3.9	0.886363636363636	0	2	1	1	26	0	40	1	36	0	0	213	0	117	0	38	1	1	157	1	123	1	1	1	0	6.4	5.4	0	114	0	70	0	1	1	0	(-)	0	114	70
56.04	1	Male	1	26.9	1	93	0	3.8	4.5	1.18421052631579	1	1	1	1	37	1	47	1	80	1	1	235	1	141	0	37	1	1	173	1	139	1	1	1	1	6.7	4.9	0	126	0	65	0	1	1	0	(-)	0	126	65
57.03	1	Male	1	29.6	1	111.5	1	4.4	5.1	1.15909090909091	1	1	1	1	69	1	96	1	39	0	0	165	0	260	1	42	0	1	88	0	108	0	1	0	0	5.8	5.7	0	132	1	83	0	0	1	1	(+)	1	132	83
60.1	1	Male	1	24.7	0	90	0	2.4	1.7	0.708333333333333	0	2	0	0	17	0	28	0	45	0	0	215	0	133	0	39	1	1	163	1	105	0	1	0	0	5.6	6.7	0	126	0	72	0	1	1	1	(+)	1	126	72
42.07	0	Male	1	29.9	1	90	0	4.1	6.7	1.63414634146341	1	1	1	1	30	0	52	1	45	0	0	175	0	139	0	39	1	1	118	0	107	0	1	0	0	5.5	7.1	1	138	1	86	1	1	1	0	(-)	1	138	86
39.01	0	Male	1	32.5	1	101	1	2	6	3	1	1	1	1	44	1	72	1	49	0	0	162	0	104	0	52	0	0	91	0	186	1	1	1	1	8.8	5.5	0	135	1	98	1	0	0	1	(+)	1	135	98
53.08	1	Male	1	26.4	1	91	0	3.6	5.2	1.44444444444444	1	1	1	1	47	1	57	1	305	1	1	201	0	175	1	57	0	0	126	0	112	1	1	0	0	5.8	9.1	1	133	1	81	0	1	1	0	(-)	1	133	81
39.11	0	Male	1	33.9	1	101	1	3.7	4.9	1.32432432432432	1	1	1	1	31	1	53	1	102	1	1	369	1	227	1	72	0	0	281	1	104	0	1	0	0	6.1	8.7	1	134	1	95	1	0	0	0	(-)	1	134	95
60.01	1	Male	1	27.9	1	98	1	3.5	5.7	1.62857142857143	1	1	0	0	19	0	16	0	45	0	0	215	0	136	0	54	0	0	144	1	119	1	1	1	1	6.7	6	0	123	0	80	0	1	1	1	(+)	1	123	80
46.03	0	Male	1	25.1	1	90.5	0	3.3	2.7	0.818181818181818	0	2	0	0	44	1	64	1	193	1	1	265	1	101	0	67	0	0	181	1	114	1	1	0	0	5.6	6.7	0	135	1	90	1	1	0	1	(+)	1	135	90
58.03	1	Male	1	27.5	1	93	0	2.7	3.3	1.22222222222222	1	1	0	0	24	0	26	0	83	1	1	151	0	174	1	47	0	1	84	0	104	0	1	0	0	5.8	6.9	0	107	0	66	0	1	1	1	(+)	1	107	66
66.08	1	Male	1	26.9	1	92	0	3	4.5	1.5	1	1	1	1	30	0	37	1	43	0	0	277	1	289	1	50	0	0	186	1	208	1	1	1	1	8.9	6.3	0	126	0	66	0	1	0	0	(-)	0	126	66
44.01	0	Male	1	29.8	1	92	0	3.8	4.2	1.10526315789474	1	1	1	1	20	0	34	1	33	0	0	257	1	235	1	40	0	1	182	1	182	1	1	1	1	9.6	5	0	107	0	69	0	0	0	1	(+)	1	107	69
43.11	0	Male	1	45.9	1	125	1	5.5	5	0.909090909090909	0	2	1	1	97	1	127	1	52	0	1	190	0	99	0	56	0	0	115	0	176	1	1	1	1	8.7	6.1	0	147	1	81	0	0	0	0	(-)	1	147	81
51.09	1	Male	1	32.7	1	104.5	1	4.9	5.4	1.10204081632653	1	1	1	0	18	0	18	0	41	0	0	207	0	177	1	70	0	0	119	0	101	0	1	0	0	5.9	6.3	0	120	0	77	0	1	1	1	(+)	1	120	77
63.1	1	Male	1	28.1	1	94	0	2.4	5.9	2.45833333333333	1	1	1	1	52	1	75	1	67	0	1	193	0	201	1	48	0	1	122	0	152	1	1	1	1	8	6	0	128	0	76	0	1	0	0	(-)	0	128	76
61.07	1	Male	1	28.9	1	92	0	3.4	2.7	0.794117647058824	0	2	1	1	44	1	48	1	224	1	1	163	0	133	0	33	1	1	112	0	97	0	0	0	0	5.6	7.1	1	124	0	100	1	1	1	1	(+)	1	124	100
40.04	0	Male	1	31.5	1	103	1	5.5	4.6	0.836363636363636	0	2	1	1	55	1	50	1	103	1	1	218	0	314	1	42	0	1	139	0	170	1	1	1	1	8	6.7	0	114	0	76	0	1	1	0	(-)	0	114	76
50.1	1	Male	1	27	1	91	0	3.4	3.1	0.911764705882353	0	2	1	1	28	0	31	1	31	0	0	238	1	140	0	62	0	0	157	1	104	0	1	1	0	6.4	4.4	0	127	0	77	0	0	1	1	(+)	1	127	77
42.08	0	Male	1	26.6	1	91	0	4.5	6.1	1.35555555555556	1	1	1	1	28	0	74	1	81	1	1	253	1	478	1	43	0	1	155	1	119	1	1	1	1	6.5	9.4	1	149	1	98	1	0	0	0	(-)	1	149	98
65.11	1	Male	1	27	1	90.5	0	2.4	4.2	1.75	1	1	1	1	30	0	43	1	36	0	0	199	0	243	1	57	0	0	108	0	115	1	1	0	0	5.8	5.5	0	115	0	74	0	0	1	0	(-)	0	115	74
21.07	0	Male	1	30.3	1	97	1	4.2	4.4	1.04761904761905	1	1	1	1	22	0	42	1	52	0	1	216	0	184	1	61	0	0	141	1	109	0	1	1	0	6.3	5.9	0	130	1	64	0	1	1	0	(-)	1	130	64
47.03	0	Male	1	26.4	1	94	0	7.9	4.2	0.531645569620253	0	2	0	0	30	0	28	0	144	1	1	258	1	179	1	65	0	0	178	1	111	1	1	0	0	6	4.7	0	122	0	71	0	1	1	0	(-)	0	122	71
57.04	1	Male	1	24.5	0	91	0	4.4	4.3	0.977272727272727	0	2	1	1	41	1	73	1	64	0	1	306	1	1353	1	49	0	1	90	0	106	0	1	1	0	6.3	7.2	1	142	1	89	1	1	0	0	(-)	1	142	89
75.08	1	Male	1	25.4	1	92.5	0	5.4	3.1	0.574074074074074	0	2	0	0	17	0	44	1	42	0	0	184	0	65	0	49	0	1	125	0	113	1	1	0	0	5.1	5.2	0	159	1	127	1	0	0	1	(+)	1	159	127
38.05	0	Male	1	26.5	1	91	0	2.9	6.9	2.37931034482759	1	1	1	1	31	1	46	1	215	1	1	248	1	157	1	50	0	0	186	1	100	0	1	0	0	5.3	6.8	0	134	1	72	0	0	1	0	(-)	1	134	72
63.05	1	Male	1	29.8	1	91	0	2	1.8	0.9	0	2	0	0	30	0	23	0	97	1	1	199	0	159	1	69	0	0	109	0	128	1	1	0	0	6.1	7.9	1	157	1	85	1	1	1	1	(+)	1	157	85
73.11	1	Male	1	28.2	1	90	0	3.5	4.4	1.25714285714286	1	1	0	0	17	0	18	0	22	0	0	167	0	206	1	55	0	0	88	0	120	1	1	1	1	6.8	3.7	0	128	0	81	0	0	0	0	(-)	0	128	81
49.06	0	Male	1	26.7	1	92	0	8	4.9	0.6125	0	2	1	1	29	0	47	1	41	0	0	274	1	238	1	50	0	0	196	1	119	1	1	1	0	6.4	7.2	1	117	0	71	0	0	0	0	(-)	0	117	71
68.08	1	Male	1	23.6	0	91	0	3.9	5.6	1.43589743589744	1	1	1	1	27	0	40	1	42	0	0	110	0	101	0	35	1	1	58	0	118	1	1	1	0	6.3	5.1	0	176	1	88	1	1	1	1	(+)	1	176	88
70.05	1	Male	1	26.3	1	95	1	4.2	3.8	0.904761904761905	0	2	1	0	28	0	29	0	44	0	0	202	0	74	0	48	0	1	137	0	92	0	0	0	0	6.1	6.2	0	134	1	67	0	1	1	1	(+)	1	134	67
57.01	1	Male	1	30.2	1	102.5	1	3.4	4.7	1.38235294117647	1	1	1	1	31	1	65	1	270	1	1	231	1	327	1	40	0	1	149	1	117	1	1	0	0	6.1	6	0	135	1	78	0	1	1	0	(-)	1	135	78
63.06	1	Male	1	28.3	1	90.5	0	3.2	4.6	1.4375	1	1	1	0	25	0	26	0	19	0	0	164	0	99	0	44	0	1	103	0	129	1	1	1	1	7.4	4.2	0	146	1	79	0	1	1	1	(+)	1	146	79
35.02	0	Male	1	30.5	1	93	0	4.1	5	1.21951219512195	1	1	1	1	58	1	158	1	183	1	1	255	1	310	1	43	0	1	179	1	145	1	1	1	1	7	7	1	122	0	73	0	0	1	0	(-)	0	122	73
70.06	1	Male	1	29.1	1	99.5	1	2.7	2.4	0.888888888888889	0	2	0	0	37	1	21	0	23	0	0	157	0	51	0	57	0	0	89	0	120	1	1	1	1	7.2	5.6	0	108	0	88	1	1	1	0	(-)	1	108	88
60.01	1	Male	1	30.3	1	100.5	1	5.9	3.1	0.525423728813559	0	2	1	0	22	0	26	0	24	0	0	164	0	81	0	43	0	1	106	0	149	1	1	1	1	7.6	5.9	0	113	0	73	0	1	1	0	(-)	0	113	73
59	1	Male	1	27.3	1	98.5	1	4.1	4.5	1.09756097560976	1	1	1	1	23	0	33	1	35	0	0	235	1	128	0	52	0	0	164	1	127	1	1	1	1	6.9	3.9	0	139	1	87	1	1	0	1	(+)	1	139	87
71.1	1	Male	1	27.9	1	103	1	4.9	5.2	1.06122448979592	1	1	0	0	20	0	15	0	29	0	0	207	0	114	0	57	0	0	140	1	112	1	1	1	1	6.5	6	0	148	1	93	1	1	1	0	(-)	1	148	93
54.08	1	Male	1	28.9	1	97	1	1.7	6.1	3.58823529411765	1	1	0	0	34	1	65	1	547	1	1	190	0	69	0	68	0	0	113	0	115	1	1	0	0	5.4	7.4	1	146	1	101	1	1	1	0	(-)	1	146	101
61.02	1	Male	1	25.7	1	90	0	3.9	3.7	0.948717948717949	0	2	0	0	25	0	24	0	57	0	1	206	0	184	1	63	0	0	121	0	125	1	1	0	0	5.4	4.8	0	125	0	92	1	1	1	1	(+)	1	125	92
58.11	1	Male	1	27.7	1	92	0	4.4	3.2	0.727272727272727	0	2	1	0	22	0	28	0	63	0	1	192	0	114	0	56	0	0	124	0	120	1	1	1	1	6.9	4.9	0	164	1	84	0	1	1	1	(+)	1	164	84
73.06	1	Male	1	27.2	1	93	0	2.9	5.6	1.93103448275862	1	1	1	1	27	0	47	1	29	0	0	214	0	187	1	42	0	1	148	1	113	1	1	0	0	5.8	6.4	0	142	1	88	1	1	0	0	(-)	1	142	88
61.05	1	Male	1	26.1	1	90	0	4.1	5.4	1.31707317073171	1	1	1	1	35	1	37	1	49	0	0	224	1	140	0	51	0	0	154	1	125	1	1	1	0	6.2	5.8	0	163	1	82	0	1	1	1	(+)	1	163	82
73.1	1	Male	1	23	0	94	0	2.3	2	0.869565217391304	0	2	0	0	36	1	34	1	297	1	1	150	0	254	1	50	0	0	72	0	173	1	1	1	1	7.7	5.5	0	133	1	66	0	1	1	1	(+)	1	133	66
44.01	0	Male	1	39.3	1	124.5	1	5.7	7.2	1.26315789473684	1	1	1	1	52	1	68	1	107	1	1	228	1	140	0	63	0	0	146	1	115	1	1	0	0	6	6.6	0	140	1	80	0	1	0	0	(-)	1	140	80
57	1	Male	1	38.1	1	115	1	11.2	5.3	0.473214285714286	0	2	1	0	16	0	14	0	29	0	0	183	0	42	0	64	0	0	108	0	136	1	1	1	1	7.3	5.4	0	139	1	86	1	1	1	1	(+)	1	139	86
51.02	1	Male	1	31.8	1	97	1	2.7	2.2	0.814814814814815	0	2	1	0	17	0	29	0	45	0	0	186	0	266	1	41	0	1	116	0	147	1	1	1	1	7.1	5.7	0	132	1	87	1	1	1	0	(-)	1	132	87
62.06	1	Male	1	26.7	1	92	0	3.7	3.5	0.945945945945946	0	2	0	0	20	0	17	0	55	0	1	231	1	150	1	53	0	0	159	1	102	0	1	0	0	5.8	7.7	1	125	0	68	0	1	1	1	(+)	1	125	68
53.02	1	Male	1	27.2	1	93	0	5.1	2.7	0.529411764705882	0	2	0	0	29	0	26	0	42	0	0	205	0	102	0	70	0	0	122	0	120	1	1	0	0	5.4	3.7	0	135	1	82	0	1	0	0	(-)	1	135	82
71.1	1	Male	1	24.3	0	90	0	2.5	2.9	1.16	1	1	0	0	22	0	18	0	24	0	0	210	0	83	0	38	1	1	161	1	96	0	0	0	0	5.6	7.5	1	140	1	90	1	1	0	1	(+)	1	140	90
73	1	Male	1	25.6	1	93	0	2.8	4	1.42857142857143	1	1	1	0	20	0	27	0	24	0	0	203	0	86	0	41	0	1	147	1	163	1	1	1	1	7.5	4.4	0	131	1	63	0	0	0	0	(-)	1	131	63
58.11	1	Male	1	28.1	1	95	1	2.9	5.2	1.79310344827586	1	1	1	1	40	1	56	1	86	1	1	173	0	165	1	34	1	1	117	0	101	0	1	0	0	5.3	6.1	0	123	0	74	0	1	1	1	(+)	1	123	74
62.08	1	Male	1	38.1	1	111	1	3.9	4.9	1.25641025641026	1	1	1	1	28	0	36	1	65	0	1	230	1	143	0	48	0	1	165	1	111	1	1	0	0	6	6.2	0	110	0	87	1	0	1	1	(+)	1	110	87
64.02	1	Male	1	29.8	1	100.5	1	3.1	6.5	2.09677419354839	1	1	1	1	31	1	46	1	89	1	1	160	0	107	0	60	0	0	86	0	129	1	1	1	1	7.6	5.1	0	147	1	81	0	1	1	0	(-)	1	147	81
63.11	1	Male	1	29.4	1	100	1	4.6	5.2	1.1304347826087	1	1	1	1	51	1	57	1	68	0	1	180	0	147	0	51	0	0	110	0	122	1	1	1	0	6.3	7	1	129	0	66	0	1	1	1	(+)	1	129	66
57.07	1	Male	1	26.4	1	95	1	6.7	4.4	0.656716417910448	0	2	1	0	18	0	22	0	54	0	1	263	1	162	1	62	0	0	187	1	167	1	1	1	1	8.1	7.9	1	127	0	78	0	1	1	0	(-)	0	127	78
57.03	1	Male	1	33.1	1	101	1	7.1	2.9	0.408450704225352	0	2	0	0	18	0	17	0	53	0	1	234	1	100	0	39	1	1	178	1	112	1	1	1	1	6.6	5.2	0	138	1	80	0	1	1	0	(-)	1	138	80
47.1	0	Male	1	28.1	1	98.5	1	4	4.8	1.2	1	1	1	1	34	1	52	1	58	0	1	196	0	273	1	39	1	1	133	0	115	1	1	0	0	6.1	7.4	1	112	0	72	0	1	1	0	(-)	0	112	72
52.01	1	Male	1	33.8	1	102	1	4.6	6.1	1.32608695652174	1	1	1	1	26	0	35	1	35	0	0	133	0	81	0	49	0	1	72	0	147	1	1	1	1	7.8	5.8	0	125	0	75	0	1	1	1	(+)	1	125	75
46	0	Male	1	34.8	1	109	1	5.2	7.7	1.48076923076923	1	1	1	1	38	1	66	1	33	0	0	264	1	140	0	73	0	0	176	1	112	1	1	0	0	5.6	4.1	0	132	1	90	1	1	0	0	(-)	1	132	90
55	1	Male	1	28.8	1	96	1	3.6	4.2	1.16666666666667	1	1	1	1	27	0	57	1	69	0	1	212	0	320	1	38	1	1	140	1	118	1	1	1	1	6.7	6.3	0	124	0	69	0	0	1	0	(-)	0	124	69
74.02	1	Male	1	24.9	0	90	0	5.4	4.7	0.87037037037037	0	2	0	0	35	1	37	1	52	0	1	242	1	168	1	70	0	0	150	1	101	0	1	0	0	5.4	5.5	0	132	1	106	1	1	1	1	(+)	1	132	106
43	0	Male	1	35.4	1	122	1	4.6	4.8	1.04347826086957	1	1	1	1	65	1	96	1	63	0	1	212	0	190	1	44	0	1	143	1	139	1	1	1	1	7.1	9.4	1	139	1	89	1	0	1	1	(+)	1	139	89
70.08	1	Male	1	26.7	1	93.5	0	4.2	3.5	0.833333333333333	0	2	1	0	26	0	27	0	52	0	1	238	1	294	1	47	0	1	160	1	118	1	1	1	0	6.3	6.8	0	111	0	73	0	1	1	0	(-)	0	111	73
47.02	0	Male	1	30.7	1	95.5	1	3.8	4.6	1.21052631578947	1	1	1	1	75	1	135	1	71	1	1	197	0	198	1	38	1	1	134	0	123	1	1	1	1	7.6	3.9	0	136	1	68	0	0	1	1	(+)	1	136	68
48.03	0	Male	1	27	1	96.5	1	3.2	4.3	1.34375	1	1	1	1	26	0	39	1	34	0	0	218	0	234	1	45	0	1	139	0	110	1	1	0	0	6	6.4	0	134	1	81	0	1	1	1	(+)	1	134	81
52.06	1	Male	1	30.2	1	98	1	4.5	3.4	0.755555555555556	0	2	1	1	29	0	45	1	65	0	1	219	0	166	1	55	0	0	146	1	132	1	1	1	0	6.4	6.3	0	114	0	76	0	1	1	0	(-)	0	114	76
51.11	1	Male	1	24.9	0	90.5	0	4.4	4.4	1	1	1	1	1	31	1	62	1	133	1	1	204	0	214	1	58	0	0	125	0	105	0	1	0	0	5.5	6.3	0	140	1	90	1	0	0	0	(-)	1	140	90
48.03	0	Male	1	26	1	91.5	0	4.4	5.7	1.29545454545455	1	1	0	0	24	0	53	1	78	1	1	160	0	68	0	52	0	0	95	0	113	1	1	0	0	6.1	4.3	0	125	0	92	1	1	1	1	(+)	1	125	92
71.03	1	Male	1	25.9	1	93	0	6.4	3.7	0.578125	0	2	0	0	22	0	32	1	39	0	0	199	0	113	0	58	0	0	129	0	126	1	1	1	1	6.6	5.7	0	132	1	66	0	0	0	0	(-)	1	132	66
54.06	1	Male	1	29.3	1	103.5	1	3.4	2.5	0.735294117647059	0	2	1	0	14	0	14	0	19	0	0	212	0	355	1	42	0	1	126	0	112	1	1	1	1	6.7	6.1	0	93	0	63	0	0	1	0	(-)	0	93	63
45.11	0	Male	1	37.3	1	112	1	3.2	3.3	1.03125	1	1	1	1	62	1	90	1	60	0	1	259	1	162	1	54	0	0	187	1	128	1	1	1	1	8.4	5.4	0	134	1	87	1	1	1	0	(-)	1	134	87
64.05	1	Male	1	24	0	90	0	3.9	3.2	0.820512820512821	0	2	1	0	23	0	16	0	40	0	0	168	0	117	0	51	0	0	99	0	96	0	0	1	0	6.4	7.5	1	137	1	72	0	1	1	0	(-)	1	137	72
56	1	Male	1	25.3	1	90	0	4.1	5.2	1.26829268292683	1	1	1	0	21	0	26	0	40	0	0	151	0	113	0	62	0	0	77	0	269	1	1	1	1	9.7	2.8	0	124	0	70	0	1	1	1	(+)	1	124	70
26.1	0	Male	1	30.8	1	102.5	1	4.6	6.4	1.39130434782609	1	1	1	1	34	1	64	1	43	0	0	166	0	100	0	47	0	1	106	0	112	1	1	0	0	5.7	6.7	0	131	1	80	0	1	0	0	(-)	1	131	80
52.11	1	Male	1	26.5	1	94	0	4.6	4.4	0.956521739130435	0	2	0	0	19	0	31	1	38	0	0	206	0	231	1	60	0	0	127	0	125	1	1	1	1	7.4	3.3	0	116	0	77	0	1	1	1	(+)	1	116	77
59.06	1	Male	1	27.9	1	94	0	3.4	3	0.882352941176471	0	2	0	0	11	0	9	0	22	0	0	214	0	283	1	41	0	1	131	0	122	1	1	1	1	6.5	6.1	0	122	0	66	0	1	1	0	(-)	0	122	66
54.05	1	Male	1	29.1	1	100.5	1	4.1	3.6	0.878048780487805	0	2	1	0	26	0	23	0	165	1	1	196	0	155	1	49	0	1	130	0	130	1	1	1	1	6.7	6.8	0	141	1	97	1	1	1	1	(+)	1	141	97
50.03	1	Male	1	25.5	1	91.5	0	3.7	3.4	0.918918918918919	0	2	0	0	17	0	8	0	237	1	1	134	0	254	1	39	1	1	68	0	99	0	0	0	0	5.8	5.9	0	131	1	74	0	1	1	1	(+)	1	131	74
49.03	0	Male	1	30.8	1	105.5	1	5.6	6.9	1.23214285714286	1	1	1	1	52	1	90	1	95	1	1	182	0	296	1	50	0	0	100	0	127	1	1	0	0	6.1	7.5	1	118	0	83	0	1	1	1	(+)	1	118	83
60.03	1	Male	1	27.7	1	92.5	0	5.8	5.6	0.96551724137931	0	2	1	0	22	0	23	0	22	0	0	163	0	64	0	46	0	1	106	0	111	1	1	0	0	5.4	5.8	0	137	1	88	1	1	1	1	(+)	1	137	88
63.09	1	Male	1	24.9	0	90	0	3.5	4.3	1.22857142857143	1	1	1	1	26	0	34	1	153	1	1	208	0	117	0	66	0	0	127	0	119	1	1	1	1	7	6.8	0	139	1	81	0	0	1	1	(+)	1	139	81
61.1	1	Male	1	29.8	1	102	1	5	4	0.8	0	2	0	0	18	0	14	0	25	0	0	184	0	183	1	51	0	0	110	0	120	1	1	1	1	6.7	6.3	0	122	0	75	0	1	1	1	(+)	1	122	75
58.03	1	Male	1	24	0	91	0	3.4	3.3	0.970588235294118	0	2	1	0	16	0	15	0	94	1	1	229	1	201	1	61	0	0	150	1	106	0	1	0	0	5.7	7.2	1	140	1	76	0	1	1	1	(+)	1	140	76
74.02	1	Male	1	27.3	1	95	1	7.3	5.8	0.794520547945205	0	2	1	0	20	0	20	0	34	0	0	200	0	111	0	51	0	0	135	0	108	0	1	1	1	6.5	7.8	1	133	1	74	0	0	1	1	(+)	1	133	74
62.04	1	Male	1	29.2	1	101.5	1	3.3	5.6	1.6969696969697	1	1	1	1	38	1	72	1	52	0	1	204	0	149	0	46	0	1	134	0	114	1	1	0	0	5.9	3.6	0	138	1	77	0	1	1	0	(-)	1	138	77
49.1	0	Male	1	29	1	98.5	1	5	7.6	1.52	1	1	1	1	24	0	41	1	95	1	1	183	0	173	1	47	0	1	120	0	96	0	0	0	0	5.8	7.8	1	115	0	81	0	1	1	1	(+)	1	115	81
50.1	1	Male	1	23.2	0	92.5	0	4.6	5.2	1.1304347826087	1	1	1	1	35	1	47	1	93	1	1	201	0	173	1	73	0	0	106	0	131	1	1	1	1	7.6	5.3	0	121	0	78	0	1	1	0	(-)	0	121	78
46.07	0	Male	1	28.2	1	93	0	4.7	6.1	1.29787234042553	1	1	1	1	21	0	37	1	61	0	1	200	0	181	1	44	0	1	128	0	120	1	1	1	1	6.5	6.3	0	109	0	72	0	1	1	0	(-)	0	109	72
59.1	1	Male	1	28.2	1	93.5	0	4.9	6.2	1.26530612244898	1	1	1	1	25	0	49	1	25	0	0	142	0	123	0	47	0	1	79	0	138	1	1	1	1	7.1	6.1	0	106	0	69	0	0	1	1	(+)	1	106	69
48.01	0	Male	1	26.5	1	92.5	0	4.1	6.5	1.58536585365854	1	1	1	1	20	0	38	1	53	0	1	216	0	168	1	43	0	1	151	1	109	0	1	0	0	6.1	9.6	1	139	1	97	1	0	1	0	(-)	1	139	97
53.08	1	Male	1	30	1	97.5	1	5.6	6.5	1.16071428571429	1	1	1	0	23	0	30	0	76	1	1	188	0	279	1	43	0	1	112	0	109	0	1	0	0	5.3	6.2	0	159	1	94	1	1	0	0	(-)	1	159	94
54.05	1	Male	1	30.5	1	97.5	1	5	4.9	0.98	0	2	1	0	16	0	26	0	26	0	0	232	1	79	0	48	0	1	170	1	110	1	1	0	0	5.6	7.4	1	145	1	93	1	1	1	1	(+)	1	145	93
70.1	1	Male	1	26.5	1	97	1	4.6	5.7	1.23913043478261	1	1	0	0	19	0	19	0	22	0	0	135	0	60	0	52	0	0	65	0	168	1	1	1	1	7	4	0	116	0	62	0	1	1	1	(+)	1	116	62
50.01	1	Male	1	30.8	1	103	1	3.9	6.5	1.66666666666667	1	1	0	0	20	0	21	0	47	0	0	183	0	94	0	49	0	1	124	0	112	1	1	0	0	5.4	6.5	0	131	1	87	1	1	1	1	(+)	1	131	87
65.1	1	Male	1	30.3	1	92	0	3.5	5.4	1.54285714285714	1	1	1	1	24	0	43	1	19	0	0	178	0	130	0	43	0	1	122	0	138	1	1	1	1	7.7	7.1	1	125	0	74	0	0	0	1	(+)	1	125	74
49.07	0	Male	1	23.7	0	90	0	7.1	5.2	0.732394366197183	0	2	0	0	19	0	17	0	35	0	0	233	1	138	0	74	0	0	141	1	111	1	1	0	0	5.6	6.5	0	138	1	88	1	1	0	0	(-)	1	138	88
69.05	1	Male	1	27	1	95	1	4.5	3.5	0.777777777777778	0	2	1	0	19	0	28	0	34	0	0	154	0	121	0	41	0	1	95	0	104	0	1	1	0	6.4	6.8	0	166	1	86	1	1	1	1	(+)	1	166	86
47.02	0	Male	1	28.9	1	98	1	4.7	4.4	0.936170212765957	0	2	1	1	25	0	34	1	39	0	0	197	0	140	0	39	1	1	135	0	111	1	1	1	1	6.5	8.1	1	137	1	99	1	1	1	0	(-)	1	137	99
64.11	1	Male	1	25.7	1	94.5	0	4.7	5.1	1.08510638297872	1	1	1	1	32	1	40	1	58	0	1	147	0	141	0	50	0	0	80	0	133	1	1	1	1	6.9	5.8	0	141	1	85	1	1	1	1	(+)	1	141	85
59.04	1	Male	1	28.4	1	97	1	5.4	3.8	0.703703703703704	0	2	1	0	14	0	16	0	24	0	0	165	0	300	1	44	0	1	89	0	95	0	0	0	0	5.7	4.6	0	144	1	89	1	0	1	1	(+)	1	144	89
46.05	0	Male	1	23.8	0	91	0	6.1	6.7	1.09836065573771	1	1	1	1	64	1	117	1	91	1	1	190	0	363	1	32	1	1	112	0	128	1	1	1	1	7.9	4.4	0	140	1	77	0	0	1	0	(-)	1	140	77
58.03	1	Male	1	28.4	1	95	1	2.5	4.7	1.88	1	1	1	1	22	0	34	1	32	0	0	196	0	174	1	43	0	1	129	0	103	0	1	0	0	5.9	7.4	1	133	1	76	0	0	1	1	(+)	1	133	76
61.05	1	Male	1	27	1	91.5	0	3.3	4.9	1.48484848484849	1	1	0	0	15	0	14	0	80	1	1	175	0	131	0	72	0	0	90	0	125	1	1	1	1	6.5	5.8	0	133	1	81	0	1	1	1	(+)	1	133	81
53.08	1	Male	1	26.9	1	93	0	4.4	4	0.909090909090909	0	2	1	0	20	0	28	0	53	0	1	258	1	184	1	52	0	0	175	1	111	1	1	1	0	6.4	6.7	0	133	1	79	0	1	1	0	(-)	1	133	79
52.01	1	Male	1	30.2	1	97	1	5.2	4.7	0.903846153846154	0	2	0	0	15	0	29	0	177	1	1	174	0	89	0	67	0	0	100	0	144	1	1	1	1	8.2	4.9	0	133	1	84	0	1	1	1	(+)	1	133	84
57.1	1	Male	1	27.1	1	95.5	1	2.4	3.9	1.625	1	1	1	1	45	1	48	1	105	1	1	146	0	155	1	37	1	1	92	0	131	1	1	1	1	6.6	5.9	0	139	1	86	1	1	1	1	(+)	1	139	86
48.07	0	Male	1	27.5	1	92	0	2.7	4.4	1.62962962962963	1	1	1	0	19	0	21	0	54	0	1	196	0	189	1	63	0	0	112	0	143	1	1	1	0	6.2	6.1	0	119	0	74	0	1	1	0	(-)	0	119	74
67.05	1	Male	1	27.7	1	92	0	3.5	5.7	1.62857142857143	1	1	1	0	21	0	29	0	43	0	0	251	1	133	0	87	0	0	143	1	90	0	0	0	0	5.9	3.5	0	121	0	73	0	1	1	1	(+)	1	121	73
44.07	0	Male	1	35.6	1	110	1	9	7.8	0.866666666666667	0	2	1	1	40	1	72	1	51	0	1	208	0	279	1	47	0	1	132	0	101	0	1	0	0	5.8	8.6	1	106	0	53	0	0	0	1	(+)	1	106	53
49.1	0	Male	1	26.6	1	90	0	2.8	2.7	0.964285714285714	0	2	0	0	22	0	13	0	51	0	1	215	0	431	1	44	0	1	119	0	91	0	0	0	0	5.7	7.8	1	135	1	76	0	1	1	0	(-)	1	135	76
56.06	1	Male	1	26	1	90	0	3.5	4.4	1.25714285714286	1	1	0	0	18	0	24	0	53	0	1	194	0	138	0	49	0	1	129	0	141	1	1	1	1	7.2	6.9	0	133	1	88	1	1	1	1	(+)	1	133	88
59.04	1	Male	1	26.7	1	90	0	3.9	5.5	1.41025641025641	1	1	1	1	38	1	49	1	96	1	1	200	0	157	1	66	0	0	118	0	98	0	0	0	0	5.9	7.8	1	117	0	76	0	1	1	1	(+)	1	117	76
61	1	Male	1	28.7	1	97.5	1	6.5	5.4	0.830769230769231	0	2	1	0	21	0	30	0	39	0	0	235	1	248	1	41	0	1	163	1	111	1	1	0	0	5.8	5.8	0	153	1	84	0	0	1	1	(+)	1	153	84
56.04	1	Male	1	25.1	1	90.5	0	4.4	5.1	1.15909090909091	1	1	0	0	16	0	18	0	39	0	0	218	0	533	1	50	0	0	101	0	150	1	1	1	1	6.9	6.9	0	145	1	72	0	1	1	1	(+)	1	145	72
50.04	1	Male	1	39.7	1	123	1	7.5	9.4	1.25333333333333	1	1	1	1	72	1	54	1	53	0	1	184	0	138	0	46	0	1	116	0	205	1	1	1	1	8.7	4.8	0	126	0	79	0	0	0	0	(-)	0	126	79
45	0	Male	1	29.5	1	103	1	2.2	6	2.72727272727273	1	1	1	1	26	0	37	1	90	1	1	205	0	168	1	35	1	1	142	1	95	0	0	0	0	6.1	8.6	1	136	1	85	1	1	1	0	(-)	1	136	85
69.09	1	Male	1	25.7	1	94	0	4.4	3.1	0.704545454545454	0	2	0	0	30	0	29	0	22	0	0	186	0	168	1	68	0	0	96	0	117	1	1	0	0	6.1	7.6	1	127	0	71	0	0	0	1	(+)	1	127	71
47.07	0	Male	1	26.6	1	98	1	3.7	5.6	1.51351351351351	1	1	1	1	51	1	109	1	62	0	1	225	1	192	1	40	0	1	161	1	115	1	1	0	0	5.5	6.5	0	116	0	77	0	0	1	0	(-)	0	116	77
49.02	0	Male	1	34.6	1	107.5	1	3.1	6	1.93548387096774	1	1	1	1	88	1	73	1	39	0	0	230	1	162	1	47	0	1	163	1	111	1	1	1	0	6.3	5.9	0	149	1	82	0	1	0	1	(+)	1	149	82
56.04	1	Male	1	30.4	1	100	1	5.1	4.6	0.901960784313726	0	2	1	1	76	1	100	1	85	1	1	199	0	196	1	44	0	1	132	0	99	0	0	0	0	5.8	5.1	0	162	1	94	1	1	0	0	(-)	1	162	94
58	1	Male	1	25.3	1	95	1	4.6	5.8	1.26086956521739	1	1	1	1	70	1	117	1	124	1	1	282	1	702	1	58	0	0	153	1	116	1	1	1	1	6.5	8.9	1	118	0	74	0	1	0	0	(-)	0	118	74
46.05	0	Male	1	24.7	0	92	0	4.5	5.6	1.24444444444444	1	1	1	1	26	0	41	1	39	0	0	172	0	150	1	49	0	1	107	0	94	0	0	0	0	5.1	5.3	0	111	0	77	0	1	0	1	(+)	1	111	77
60.06	1	Male	1	26.7	1	92.5	0	4	2.7	0.675	0	2	0	0	18	0	15	0	28	0	0	192	0	159	1	34	1	1	138	0	101	0	1	0	0	5.7	4.1	0	138	1	88	1	1	1	0	(-)	1	138	88
32.08	0	Male	1	42.6	1	126.5	1	4.2	9.1	2.16666666666667	1	1	1	1	52	1	86	1	38	0	0	246	1	209	1	36	1	1	181	1	104	0	1	0	0	5.8	8.4	1	142	1	72	0	1	0	0	(-)	1	142	72
53.11	1	Male	1	32	1	91.8	0	4.1	10.1	2.46341463414634	1	1	1	1	36	1	44	1	111	1	1	248	1	164	1	59	0	0	166	1	228	1	1	1	1	11.4	6.3	0	142	1	96	1	1	1	0	(-)	1	142	96
55.11	1	Male	1	33.2	1	99	1	4.9	7.5	1.53061224489796	1	1	1	1	47	1	60	1	61	0	1	112	0	77	0	37	1	1	60	0	109	0	1	1	0	6.2	7.2	1	136	1	79	0	1	1	1	(+)	1	136	79
44.09	0	Male	1	31.9	1	104	1	6.1	7.5	1.22950819672131	1	1	1	0	20	0	28	0	41	0	0	196	0	161	1	51	0	0	130	0	101	0	1	0	0	5.9	5.9	0	145	1	90	1	0	0	0	(-)	1	145	90
52.02	1	Male	1	24.7	0	94	0	5.7	3.4	0.596491228070175	0	2	0	0	15	0	16	0	29	0	0	181	0	91	0	49	0	1	122	0	113	1	1	1	0	6.4	5.2	0	150	1	88	1	1	0	0	(-)	1	150	88
59.03	1	Male	1	28	1	99	1	5.4	6.4	1.18518518518519	1	1	1	1	74	1	101	1	102	1	1	233	1	170	1	53	0	0	162	1	179	1	1	1	1	8.9	6	0	116	0	77	0	0	1	0	(-)	0	116	77
44.09	0	Male	1	28.6	1	101.5	1	4.9	6.2	1.26530612244898	1	1	1	1	26	0	46	1	38	0	0	154	0	86	0	33	1	1	110	0	121	1	1	1	1	6.7	5.8	0	132	1	80	0	0	0	0	(-)	1	132	80
59.03	1	Male	1	34.7	1	114	1	5.2	6.1	1.17307692307692	1	1	1	0	14	0	19	0	44	0	0	201	0	159	1	53	0	0	133	0	110	1	1	1	0	6.2	6.3	0	136	1	82	0	1	1	1	(+)	1	136	82
62.06	1	Male	1	25.1	1	92.5	0	5.2	4.7	0.903846153846154	0	2	1	0	11	0	16	0	41	0	0	204	0	217	1	48	0	1	135	0	112	1	1	0	0	5.8	5.8	0	112	0	67	0	1	1	1	(+)	1	112	67
58.01	1	Male	1	29.8	1	113	1	4.1	3.9	0.951219512195122	0	2	1	1	109	1	116	1	53	0	1	157	0	238	1	43	0	1	84	0	110	1	1	0	0	5.9	6.2	0	140	1	70	0	0	1	1	(+)	1	140	70
46.02	0	Male	1	40.7	1	132.5	1	8.5	7	0.823529411764706	0	2	1	0	18	0	26	0	26	0	0	150	0	41	0	41	0	1	97	0	142	1	1	1	1	7	7.6	1	122	0	88	1	0	0	0	(-)	1	122	88
62.01	1	Male	1	27.1	1	97	1	4.8	3	0.625	0	2	1	1	76	1	86	1	107	1	1	208	0	137	0	54	0	0	139	0	142	1	1	1	1	6.9	5.4	0	158	1	85	1	1	1	1	(+)	1	158	85
68.08	1	Male	1	27.3	1	101	1	4.6	4.7	1.02173913043478	1	1	1	1	30	0	36	1	56	0	1	155	0	84	0	49	0	1	94	0	94	0	0	0	0	6.1	5.3	0	132	1	68	0	1	1	1	(+)	1	132	68
39.06	0	Male	1	31.6	1	104	1	4.2	4.4	1.04761904761905	1	1	1	1	49	1	63	1	74	1	1	217	0	458	1	33	1	1	133	0	258	1	1	1	1	9.5	6.2	0	135	1	72	0	1	1	1	(+)	1	135	72
59.03	1	Male	1	24.6	0	91.5	0	3.9	4.7	1.20512820512821	1	1	1	0	19	0	19	0	24	0	0	249	1	298	1	66	0	0	157	1	98	0	0	0	0	5.5	4.3	0	134	1	76	0	1	0	0	(-)	1	134	76
57.03	1	Male	1	27.2	1	95	1	2.9	3.4	1.17241379310345	1	1	1	1	35	1	44	1	70	0	1	225	1	105	0	43	0	1	169	1	140	1	1	1	1	7.5	4.5	0	118	0	62	0	1	1	0	(-)	0	118	62
61.04	1	Male	1	23.3	0	90.5	0	4.2	7.3	1.73809523809524	1	1	1	0	20	0	21	0	34	0	0	188	0	142	0	37	1	1	131	0	145	1	1	1	1	6.9	7	1	130	1	66	0	1	1	1	(+)	1	130	66
32.1	0	Male	1	29.6	1	92	0	4.5	5.2	1.15555555555556	1	1	1	1	38	1	49	1	34	0	0	175	0	174	1	38	1	1	119	0	96	0	0	0	0	5.6	8.2	1	131	1	75	0	0	1	0	(-)	1	131	75
47.06	0	Male	1	28.7	1	95	1	4.1	4.9	1.19512195121951	1	1	1	1	38	1	55	1	177	1	1	200	0	181	1	51	0	0	133	0	145	1	1	1	1	7	6	0	138	1	92	1	0	1	0	(-)	1	138	92
43.1	0	Male	1	30	1	95.5	1	4.2	6.3	1.5	1	1	1	1	25	0	40	1	81	1	1	194	0	215	1	49	0	1	123	0	93	0	0	0	0	5.9	4	0	152	1	93	1	1	0	0	(-)	1	152	93
51.04	1	Male	1	26.6	1	98.5	1	5.5	4.6	0.836363636363636	0	2	0	0	17	0	19	0	38	0	0	179	0	151	1	64	0	0	100	0	83	0	0	0	0	5.4	8.3	1	126	0	76	0	1	1	1	(+)	1	126	76
68.1	1	Male	1	30.7	1	109	1	4.9	5.2	1.06122448979592	1	1	1	1	36	1	49	1	146	1	1	149	0	143	0	58	0	0	79	0	149	1	1	1	1	7.9	6.6	0	137	1	78	0	1	1	0	(-)	1	137	78
53.1	1	Male	1	27.8	1	93	0	4.9	3.9	0.795918367346939	0	2	1	1	21	0	32	1	22	0	0	169	0	265	1	32	1	1	106	0	114	1	1	0	0	5.5	6.7	0	112	0	66	0	1	1	0	(-)	0	112	66
46.02	0	Male	1	27.3	1	93	0	3.7	4.1	1.10810810810811	1	1	0	0	14	0	17	0	21	0	0	196	0	159	1	37	1	1	134	0	95	0	0	0	0	5.8	6.3	0	134	1	104	1	1	1	0	(-)	1	134	104
43.09	0	Male	1	23.8	0	90	0	5.9	5.7	0.966101694915254	0	2	1	1	19	0	37	1	58	0	1	213	0	173	1	46	0	1	147	1	106	0	1	0	0	5.4	6.9	0	112	0	81	0	1	1	1	(+)	1	112	81
60.07	1	Male	1	28.2	1	100	1	6.4	8.1	1.265625	1	1	1	1	29	0	33	1	17	0	0	190	0	132	0	41	0	1	129	0	110	1	1	0	0	6.1	7.1	1	158	1	87	1	0	1	1	(+)	1	158	87
55.08	1	Male	1	28	1	100	1	5.4	3.4	0.62962962962963	0	2	0	0	25	0	38	1	85	1	1	184	0	97	0	63	0	0	106	0	109	0	1	0	0	5.7	5.1	0	146	1	94	1	1	0	0	(-)	1	146	94
57.01	1	Male	1	28.4	1	96	1	4.5	5	1.11111111111111	1	1	1	1	37	1	50	1	128	1	1	197	0	318	1	46	0	1	115	0	144	1	1	1	0	6.2	5.2	0	153	1	95	1	1	1	0	(-)	1	153	95
48.03	0	Male	1	27	1	93.5	0	7.9	6.5	0.822784810126582	0	2	1	0	25	0	19	0	72	1	1	199	0	101	0	57	0	0	133	0	115	1	1	0	0	5.9	3.8	0	126	0	89	1	1	1	0	(-)	1	126	89
74.1	1	Male	1	27.1	1	96	1	4.5	4.4	0.977777777777778	0	2	0	0	34	1	31	1	78	1	1	212	0	174	1	55	0	0	138	0	98	0	0	0	0	5.8	5.2	0	144	1	77	0	1	1	1	(+)	1	144	77
55.06	1	Male	1	30.2	1	95	1	6.2	5.2	0.838709677419355	0	2	1	0	23	0	22	0	35	0	0	219	0	240	1	62	0	0	138	0	115	1	1	1	0	6.4	5	0	125	0	82	0	1	1	0	(-)	0	125	82
62.03	1	Male	1	27.8	1	96	1	3.3	5.4	1.63636363636364	1	1	1	1	31	1	52	1	85	1	1	343	1	1051	1	49	0	1	141	1	151	1	1	1	1	7.2	7.2	1	138	1	83	0	1	1	0	(-)	1	138	83
74.11	1	Male	1	27.4	1	92	0	5.4	5.6	1.03703703703704	1	1	1	0	16	0	16	0	20	0	0	187	0	98	0	71	0	0	102	0	120	1	1	1	1	6.7	4.9	0	140	1	84	0	0	0	0	(-)	1	140	84
64.05	1	Male	1	30.4	1	92.5	0	2.9	2.9	1	1	1	1	0	33	1	29	0	83	1	1	209	0	190	1	61	0	0	130	0	117	1	1	1	1	6.5	8	1	144	1	88	1	1	1	1	(+)	1	144	88
50.06	1	Male	1	26.3	1	93.5	0	7.5	5.5	0.733333333333333	0	2	1	1	26	0	41	1	39	0	0	297	1	155	1	62	0	0	221	1	119	1	1	1	0	6.3	6	0	113	0	69	0	0	0	0	(-)	0	113	69
36.02	0	Male	1	33.7	1	102	1	6.1	7.2	1.18032786885246	1	1	1	1	49	1	86	1	57	0	1	261	1	314	1	51	0	0	181	1	118	1	1	0	0	5.9	8.2	1	198	1	124	1	0	0	0	(-)	1	198	124
39.06	0	Male	1	26.8	1	92.5	0	2.9	8.9	3.06896551724138	1	1	1	1	39	1	97	1	372	1	1	290	1	192	1	57	0	0	215	1	99	0	0	0	0	5.2	6.4	0	162	1	100	1	0	1	0	(-)	1	162	100
62.07	1	Male	1	25.2	1	92	0	3.5	3.4	0.971428571428571	0	2	1	0	27	0	22	0	65	0	1	234	1	155	1	56	0	0	165	1	115	1	1	0	0	6.1	7	1	132	1	106	1	1	1	0	(-)	1	132	106
69.04	1	Male	1	26.6	1	90.5	0	4.7	6	1.27659574468085	1	1	1	0	27	0	28	0	69	0	1	185	0	131	0	60	0	0	110	0	94	0	0	0	0	5.5	7.2	1	137	1	71	0	1	0	1	(+)	1	137	71
36.02	0	Male	1	29	1	90	0	4.6	5.9	1.28260869565217	1	1	1	1	36	1	66	1	55	0	1	184	0	140	0	45	0	1	119	0	109	0	1	1	0	6.3	6.4	0	114	0	71	0	0	1	0	(-)	0	114	71
51.04	1	Male	1	27.7	1	99	1	3.7	6.1	1.64864864864865	1	1	1	0	18	0	22	0	27	0	0	182	0	165	1	42	0	1	123	0	98	0	0	0	0	5.9	6.8	0	134	1	94	1	1	0	0	(-)	1	134	94
50.1	1	Male	1	31.8	1	101	1	3.3	3.7	1.12121212121212	1	1	1	1	38	1	84	1	68	0	1	228	1	209	1	49	0	1	159	1	92	0	0	1	0	6.2	6.3	0	152	1	96	1	0	0	1	(+)	1	152	96
64.07	1	Male	1	24.1	0	90	0	5.9	4.4	0.745762711864407	0	2	0	0	19	0	19	0	29	0	0	210	0	138	0	51	0	0	147	1	114	1	1	0	0	5.7	5.1	0	140	1	84	0	0	0	0	(-)	1	140	84
65.02	1	Male	1	29	1	92.5	0	4.2	4.1	0.976190476190476	0	2	0	0	22	0	20	0	44	0	0	214	0	94	0	49	0	1	152	1	119	1	1	0	0	6	3.4	0	132	1	77	0	1	1	0	(-)	1	132	77
60.03	1	Male	1	26.4	1	92.5	0	2.5	4.9	1.96	1	1	1	0	24	0	28	0	104	1	1	191	0	94	0	61	0	0	114	0	108	0	1	0	0	5.6	6.3	0	163	1	98	1	0	0	1	(+)	1	163	98
47.06	0	Male	1	26.8	1	92	0	5.6	3.6	0.642857142857143	0	2	1	1	18	0	34	1	34	0	0	225	1	106	0	52	0	0	147	1	101	0	1	0	0	5.4	6.8	0	138	1	87	1	1	1	0	(-)	1	138	87
39.08	0	Male	1	35.1	1	104.8	1	5.6	5.5	0.982142857142857	0	2	1	1	34	1	71	1	81	1	1	215	0	171	1	48	0	1	143	1	102	0	1	0	0	5.4	6.1	0	118	0	77	0	1	1	0	(-)	0	118	77
45.03	0	Male	1	27.2	1	90.5	0	3.8	3.2	0.842105263157895	0	2	1	0	18	0	18	0	25	0	0	199	0	163	1	40	0	1	134	0	106	0	1	0	0	5.5	6.7	0	117	0	76	0	1	1	0	(-)	0	117	76
45.01	0	Male	1	24.7	0	92.5	0	4.5	3.2	0.711111111111111	0	2	1	0	17	0	11	0	32	0	0	243	1	156	1	38	1	1	170	1	92	0	0	0	0	5.6	4.3	0	108	0	69	0	1	1	0	(-)	0	108	69
44.07	0	Male	1	24.5	0	92.8	0	3.9	4.5	1.15384615384615	1	1	1	1	28	0	44	1	42	0	0	199	0	75	0	45	0	1	135	0	102	0	1	0	0	5.7	3.8	0	158	1	88	1	0	0	0	(-)	1	158	88
57.03	1	Male	1	27.5	1	99.5	1	5.9	5.4	0.915254237288136	0	2	1	1	23	0	32	1	18	0	0	158	0	79	0	46	0	1	94	0	104	0	1	0	0	5.3	6.1	0	152	1	87	1	1	1	1	(+)	1	152	87
55.04	1	Male	1	28.4	1	98.5	1	2.7	3.7	1.37037037037037	1	1	1	1	28	0	45	1	57	0	1	214	0	126	0	51	0	0	143	1	109	0	1	0	0	5.4	6.8	0	143	1	93	1	0	0	1	(+)	1	143	93
63.03	1	Male	1	24.3	0	92	0	3.9	4.1	1.05128205128205	1	1	0	0	15	0	21	0	49	0	0	198	0	171	1	36	1	1	138	0	108	0	1	0	0	5.6	2.8	0	112	0	72	0	0	1	0	(-)	0	112	72
56.04	1	Male	1	25.9	1	95.5	1	3.7	4.4	1.18918918918919	1	1	1	0	19	0	22	0	50	0	0	194	0	128	0	39	1	1	137	0	105	0	1	1	0	6.3	4.9	0	117	0	77	0	1	1	0	(-)	0	117	77
44.08	0	Male	1	29.4	1	94.5	0	3	4.1	1.36666666666667	1	1	1	1	18	0	34	1	36	0	0	220	1	252	1	51	0	0	140	1	105	0	1	0	0	5.8	8.2	1	118	0	75	0	1	0	0	(-)	0	118	75
57.01	1	Male	1	28.5	1	93	0	4.2	9.9	2.35714285714286	1	1	0	0	25	0	39	1	72	1	1	155	0	160	1	55	0	0	81	0	107	0	1	0	0	5.5	6.5	0	129	0	80	0	1	1	0	(-)	0	129	80
65.08	1	Male	1	25.6	1	90.3	0	2.2	4.7	2.13636363636364	1	1	0	0	27	0	21	0	20	0	0	164	0	156	1	32	1	1	110	0	102	0	1	0	0	5.7	6.3	0	120	0	70	0	1	1	0	(-)	0	120	70
42.08	0	Male	1	27.1	1	92.5	0	4.4	4.6	1.04545454545455	1	1	1	0	18	0	27	0	42	0	0	235	1	294	1	42	0	1	153	1	107	0	1	0	0	5.5	6.8	0	108	0	72	0	1	1	0	(-)	0	108	72
61.08	1	Male	1	24.7	0	95	1	4.9	4.5	0.918367346938775	0	2	0	0	24	0	23	0	19	0	0	201	0	123	0	48	0	1	140	1	101	0	1	0	0	6	5.3	0	100	0	68	0	1	0	0	(-)	0	100	68
53.06	1	Male	1	23.4	0	92	0	4.7	5	1.06382978723404	1	1	0	0	13	0	18	0	28	0	0	188	0	131	0	38	1	1	129	0	105	0	1	0	0	5.8	5.2	0	113	0	71	0	1	1	0	(-)	0	113	71
41.03	0	Male	1	28.6	1	94.5	0	3	4.7	1.56666666666667	1	1	1	0	14	0	27	0	88	1	1	196	0	280	1	39	1	1	118	0	97	0	0	0	0	5.5	6.3	0	95	0	66	0	1	1	0	(-)	0	95	66
64.1	1	Male	1	26	1	90.5	0	3.4	3.7	1.08823529411765	1	1	0	0	12	0	19	0	16	0	0	204	0	165	1	36	1	1	142	1	108	0	1	0	0	6.1	5.5	0	115	0	64	0	1	1	0	(-)	0	115	64
43.09	0	Male	1	33.4	1	105.5	1	4.3	7.4	1.72093023255814	1	1	1	1	67	1	135	1	56	0	1	239	1	204	1	38	1	1	176	1	91	0	0	0	0	5.7	9.5	1	119	0	70	0	0	0	0	(-)	0	119	70
48.08	0	Male	1	28.1	1	94	0	3.2	4.7	1.46875	1	1	1	0	12	0	22	0	32	0	0	194	0	231	1	34	1	1	134	0	94	0	0	0	0	5.4	8	1	111	0	80	0	1	1	0	(-)	0	111	80
50.08	1	Male	1	27.5	1	95	1	4.4	5.4	1.22727272727273	1	1	1	1	25	0	44	1	64	0	1	249	1	197	1	45	0	1	176	1	104	0	1	1	0	6.2	6.3	0	117	0	73	0	1	1	0	(-)	0	117	73
59.03	1	Male	1	24.6	0	91.5	0	4.7	6.9	1.46808510638298	1	1	1	1	24	0	41	1	39	0	0	212	0	97	0	52	0	0	140	1	109	0	1	0	0	5.7	8.3	1	162	1	111	1	1	0	1	(+)	1	162	111
42.11	0	Male	1	24.7	0	91	0	3.4	3.4	1	1	1	1	1	31	1	50	1	149	1	1	221	1	388	1	45	0	1	144	1	102	0	1	0	0	6.1	8.2	1	109	0	73	0	1	0	0	(-)	0	109	73
53.07	1	Male	1	29.9	1	103	1	3.7	6.9	1.86486486486486	1	1	1	0	15	0	20	0	41	0	0	233	1	391	1	38	1	1	142	1	102	0	1	1	0	6.2	7.8	1	104	0	71	0	1	1	0	(-)	0	104	71
50.02	1	Male	1	27.6	1	95	1	2.4	4.7	1.95833333333333	1	1	1	1	32	1	46	1	263	1	1	241	1	625	1	35	1	1	128	0	108	0	1	0	0	5.8	4.9	0	116	0	76	0	1	1	0	(-)	0	116	76
53.03	1	Male	1	24.9	0	93	0	2.9	3.7	1.27586206896552	1	1	1	0	21	0	26	0	28	0	0	231	1	109	0	57	0	0	155	1	108	0	1	0	0	5.5	3.4	0	131	1	83	0	1	0	0	(-)	1	131	83
40.03	0	Male	1	32	1	92.5	0	3.2	6.1	1.90625	1	1	1	1	28	0	48	1	76	1	1	179	0	138	0	45	0	1	114	0	107	0	1	0	0	5.6	7.3	1	144	1	88	1	1	1	0	(-)	1	144	88
40.01	0	Male	1	29.4	1	93	0	2.7	6.6	2.44444444444444	1	1	1	1	20	0	39	1	26	0	0	210	0	178	1	32	1	1	149	1	107	0	1	0	0	5.7	5.6	0	110	0	66	0	0	1	0	(-)	0	110	66
47.04	0	Male	1	27.1	1	90	0	4	3.2	0.8	0	2	1	0	21	0	21	0	34	0	0	244	1	177	1	44	0	1	181	1	103	0	1	0	0	6.1	6.9	0	102	0	59	0	1	1	0	(-)	0	102	59
45.04	0	Male	1	30.3	1	102	1	7.6	7.1	0.934210526315789	0	2	1	0	23	0	20	0	20	0	0	227	1	162	1	45	0	1	159	1	100	0	1	0	0	5.5	5.2	0	121	0	83	0	1	0	0	(-)	0	121	83
43.09	0	Male	1	32.9	1	105	1	7.8	6.8	0.871794871794872	0	2	1	1	31	1	47	1	39	0	0	197	0	243	1	49	0	1	128	0	102	0	1	0	0	5.4	6	0	127	0	76	0	1	1	0	(-)	0	127	76
54.1	1	Male	1	25.8	1	91	0	4.2	5.4	1.28571428571429	1	1	0	0	25	0	26	0	63	0	1	176	0	197	1	41	0	1	117	0	104	0	1	0	0	5.2	7.9	1	103	0	67	0	1	1	0	(-)	0	103	67
40.04	0	Male	1	26.2	1	93	0	3.9	7.1	1.82051282051282	1	1	1	1	34	1	58	1	74	1	1	177	0	202	1	35	1	1	118	0	98	0	0	0	0	5.8	7.3	1	108	0	76	0	0	1	0	(-)	0	108	76
52.06	1	Male	1	29	1	97	1	4.9	5.4	1.10204081632653	1	1	1	1	33	1	69	1	196	1	1	275	1	224	1	42	0	1	209	1	108	0	1	0	0	5.7	10.9	1	123	0	77	0	0	0	0	(-)	0	123	77
66.07	1	Male	1	23.4	0	93	0	3.2	4	1.25	1	1	0	0	23	0	19	0	35	0	0	195	0	103	0	58	0	0	127	0	109	0	1	0	0	6.1	5.9	0	138	1	69	0	0	1	0	(-)	1	138	69
47.01	0	Male	1	28.1	1	93	0	4.9	5.5	1.12244897959184	1	1	1	1	26	0	39	1	115	1	1	180	0	118	0	50	0	0	119	0	103	0	1	0	0	5.6	7	1	108	0	73	0	1	1	1	(+)	1	108	73
74.02	1	Male	1	27.5	1	91	0	3.1	5.2	1.67741935483871	1	1	1	1	96	1	96	1	57	0	1	217	0	133	0	45	0	1	153	1	102	0	1	0	0	5.9	6.4	0	151	1	88	1	1	1	0	(-)	1	151	88
60.04	1	Male	1	25.3	1	91	0	5.7	6.8	1.19298245614035	1	1	1	0	22	0	27	0	92	1	1	246	1	151	1	49	0	1	177	1	101	0	1	0	0	5.7	8.7	1	81	0	58	0	1	1	0	(-)	0	81	58
60.05	1	Male	1	25.2	1	96	1	4	6.4	1.6	1	1	1	1	30	0	46	1	38	0	0	199	0	203	1	35	1	1	139	0	99	0	0	0	0	5.5	6.5	0	128	0	78	0	1	1	0	(-)	0	128	78
55.02	1	Male	1	27.5	1	94	0	3.2	4.2	1.3125	1	1	1	0	17	0	24	0	45	0	0	204	0	61	0	49	0	1	144	1	109	0	1	0	0	5.5	4.2	0	131	1	84	0	1	1	0	(-)	1	131	84
66.01	1	Male	1	27.6	1	90	0	2.7	5.5	2.03703703703704	1	1	1	1	56	1	76	1	82	1	1	268	1	311	1	43	0	1	196	1	103	0	1	1	0	6.2	7.4	1	110	0	68	0	1	1	0	(-)	0	110	68
60	1	Male	1	24	0	95	1	4.9	4.4	0.897959183673469	0	2	0	0	18	0	14	0	21	0	0	194	0	136	0	53	0	0	125	0	105	0	1	0	0	5.7	6.4	0	149	1	77	0	1	1	1	(+)	1	149	77
54.1	1	Male	1	27.3	1	95	1	4.5	5.4	1.2	1	1	1	1	22	0	38	1	159	1	1	274	1	305	1	38	1	1	205	1	99	0	0	0	0	5.6	5.8	0	112	0	70	0	1	1	0	(-)	0	112	70
56.11	1	Male	1	27.1	1	101	1	5.9	7.2	1.22033898305085	1	1	0	0	31	1	27	0	16	0	0	173	0	60	0	53	0	0	111	0	104	0	1	0	0	5.6	6.2	0	147	1	83	0	1	1	0	(-)	1	147	83
58.08	1	Male	1	27.5	1	92	0	2.9	5.7	1.96551724137931	1	1	1	1	20	0	43	1	44	0	0	184	0	143	0	53	0	0	120	0	104	0	1	0	0	5.5	5.5	0	136	1	74	0	0	0	0	(-)	1	136	74
57.04	1	Male	1	24.4	0	93.5	0	5	3.4	0.68	0	2	1	0	13	0	16	0	23	0	0	229	1	172	1	56	0	0	160	1	103	0	1	0	0	5.9	8.2	1	122	0	66	0	1	1	0	(-)	0	122	66
69.07	1	Male	1	26.7	1	98.5	1	2.8	4.6	1.64285714285714	1	1	1	1	37	1	46	1	106	1	1	204	0	132	0	49	0	1	143	1	108	0	1	1	1	6.5	6.8	0	140	1	70	0	1	1	1	(+)	1	140	70
53.01	1	Male	1	23.6	0	91.5	0	4.4	4.9	1.11363636363636	1	1	1	0	13	0	16	0	60	0	1	241	1	143	0	46	0	1	180	1	105	0	1	0	0	5.9	8.2	1	98	0	77	0	0	1	1	(+)	1	98	77
56.09	1	Male	1	26	1	92	0	3.7	5.5	1.48648648648649	1	1	0	0	15	0	22	0	55	0	1	194	0	119	0	52	0	0	129	0	108	0	1	0	0	5.3	7.2	1	133	1	86	1	1	0	0	(-)	1	133	86
44.11	0	Male	1	25.5	1	90.5	0	6.2	5	0.806451612903226	0	2	1	1	32	1	50	1	57	0	1	259	1	179	1	56	0	0	181	1	109	0	1	0	0	4.9	5	0	125	0	75	0	1	1	0	(-)	0	125	75
58.05	1	Male	1	24.5	0	92	0	5.7	6.5	1.14035087719298	1	1	1	0	25	0	24	0	31	0	0	223	1	129	0	53	0	0	151	1	103	0	1	0	0	5.5	5.4	0	144	1	78	0	1	1	0	(-)	1	144	78
56.09	1	Male	1	27.9	1	96.5	1	4.7	3.2	0.680851063829787	0	2	1	1	30	0	32	1	44	0	0	170	0	92	0	52	0	0	111	0	101	0	1	0	0	6.1	6.6	0	142	1	82	0	1	0	1	(+)	1	142	82
46	0	Male	1	24.7	0	90	0	5.5	5.9	1.07272727272727	1	1	1	1	33	1	70	1	104	1	1	164	0	59	0	45	0	1	108	0	100	0	1	0	0	4.6	6.5	0	127	0	81	0	1	0	1	(+)	1	127	81
41.07	0	Male	1	26.5	1	93	0	5.6	7.2	1.28571428571429	1	1	1	1	29	0	37	1	85	1	1	205	0	146	0	102	0	0	92	0	106	0	1	0	0	5.3	6.2	0	127	0	86	1	1	0	0	(-)	1	127	86
40.08	0	Male	1	26.5	1	91.5	0	6.2	5.7	0.919354838709677	0	2	0	0	22	0	31	1	50	0	0	199	0	70	0	55	0	0	134	0	100	0	1	0	0	5.6	6.4	0	133	1	80	0	1	0	0	(-)	1	133	80
63.02	1	Male	1	26.7	1	94.5	0	4.1	4.1	1	1	1	0	0	32	1	21	0	20	0	0	193	0	53	0	65	0	0	124	0	103	0	1	0	0	5.7	6.7	0	143	1	94	1	1	1	0	(-)	1	143	94
71.04	1	Male	1	27	1	95	1	6.6	7.9	1.1969696969697	1	1	1	0	14	0	16	0	15	0	0	122	0	59	0	42	0	1	72	0	102	0	1	0	0	5.4	7.9	1	153	1	78	0	0	1	1	(+)	1	153	78
53	1	Male	1	27.4	1	93.5	0	7.2	4.9	0.680555555555556	0	2	0	0	24	0	16	0	26	0	0	158	0	83	0	46	0	1	97	0	108	0	1	0	0	5.6	7.3	1	129	0	76	0	1	0	1	(+)	1	129	76
40.05	0	Male	1	29.6	1	99	1	4.1	6.8	1.65853658536585	1	1	1	1	38	1	97	1	73	1	1	244	1	185	1	55	0	0	170	1	104	0	1	0	0	5.8	7.1	1	113	0	74	0	1	1	0	(-)	0	113	74
55.11	1	Male	1	27.2	1	96	1	5.3	5.4	1.0188679245283	1	1	1	1	26	0	43	1	39	0	0	168	0	114	0	31	1	1	118	0	104	0	1	0	0	6.1	5.4	0	119	0	79	0	0	1	0	(-)	0	119	79
44	0	Male	1	24.9	0	93	0	4.6	4.5	0.978260869565218	0	2	1	0	16	0	18	0	23	0	0	190	0	185	1	32	1	1	131	0	86	0	0	0	0	5.4	6.4	0	118	0	72	0	0	0	0	(-)	0	118	72
36.09	0	Male	1	26.3	1	91.5	0	5.2	6	1.15384615384615	1	1	1	1	25	0	66	1	98	1	1	227	1	212	1	36	1	1	160	1	94	0	0	0	0	5.9	8.1	1	98	0	60	0	1	1	0	(-)	0	98	60
59.03	1	Male	1	27.1	1	99	1	3.5	4.7	1.34285714285714	1	1	1	1	53	1	70	1	79	1	1	229	1	96	0	55	0	0	161	1	100	0	1	0	0	5.8	6.9	0	109	0	85	1	0	0	0	(-)	1	109	85
55.02	1	Male	1	23.9	0	94	0	6	5.2	0.866666666666667	0	2	1	1	47	1	77	1	67	0	1	205	0	80	0	55	0	0	137	0	101	0	1	0	0	5.5	5.9	0	141	1	90	1	0	0	0	(-)	1	141	90
60.01	1	Male	1	24.2	0	93	0	4.2	3.9	0.928571428571428	0	2	0	0	28	0	28	0	24	0	0	165	0	76	0	69	0	0	88	0	104	0	1	0	0	5.8	6.3	0	137	1	81	0	1	1	0	(-)	1	137	81
69.02	1	Male	1	29.9	1	101	1	5.9	6.6	1.11864406779661	1	1	0	0	49	1	51	1	80	1	1	165	0	83	0	47	0	1	106	0	107	0	1	0	0	5.3	7	1	157	1	96	1	1	0	0	(-)	1	157	96
46.07	0	Male	1	26.1	1	94.5	0	7	5.7	0.814285714285714	0	2	0	0	30	0	58	1	54	0	1	187	0	122	0	46	0	1	130	0	108	0	1	0	0	6	7.4	1	137	1	91	1	1	1	0	(-)	1	137	91
56.05	1	Male	1	25.9	1	96	1	2.9	1.9	0.655172413793103	0	2	0	0	26	0	25	0	38	0	0	205	0	92	0	54	0	0	144	1	101	0	1	0	0	5.4	5.7	0	141	1	86	1	1	1	0	(-)	1	141	86
44.08	0	Male	1	26.2	1	91	0	4.7	7.4	1.57446808510638	1	1	0	0	17	0	20	0	61	0	1	208	0	144	0	36	1	1	151	1	109	0	1	0	0	5.9	6	0	115	0	78	0	1	1	0	(-)	0	115	78
44.02	0	Male	1	23.7	0	90.5	0	3.7	2.7	0.72972972972973	0	2	1	0	20	0	28	0	48	0	0	212	0	174	1	67	0	0	125	0	101	0	1	0	0	5.5	5.1	0	110	0	70	0	1	1	0	(-)	0	110	70
60	1	Male	1	29	1	91	0	3.7	6.7	1.81081081081081	1	1	0	0	24	0	29	0	197	1	1	237	1	105	0	57	0	0	169	1	106	0	1	0	0	5.6	6.6	0	173	1	86	1	1	1	0	(-)	1	173	86
36.04	0	Male	1	29.8	1	98	1	4.7	5.7	1.21276595744681	1	1	1	1	32	1	81	1	106	1	1	175	0	159	1	40	0	1	113	0	103	0	1	0	0	5.8	7.8	1	115	0	70	0	1	1	0	(-)	0	115	70
66.08	1	Male	1	23.1	0	90	0	4.2	6.1	1.45238095238095	1	1	1	1	31	1	50	1	50	0	0	183	0	119	0	43	0	1	127	0	104	0	1	0	0	6.1	5.7	0	148	1	83	0	1	1	0	(-)	1	148	83
52.08	1	Male	1	28	1	99	1	2.7	5.1	1.88888888888889	1	1	0	0	15	0	23	0	226	1	1	166	0	93	0	66	0	0	89	0	104	0	1	0	0	5.6	7.1	1	133	1	89	1	1	1	0	(-)	1	133	89
61.06	1	Male	1	26.2	1	90.5	0	4.8	3.4	0.708333333333333	0	2	1	1	30	0	56	1	123	1	1	246	1	288	1	46	0	1	169	1	109	0	1	0	0	6	6	0	129	0	73	0	1	1	0	(-)	0	129	73
61.03	1	Male	1	25.5	1	91	0	4.7	7.6	1.61702127659574	1	1	0	0	31	1	33	1	18	0	0	140	0	189	1	29	1	1	88	0	92	0	0	0	0	5.2	7.8	1	112	0	75	0	0	1	0	(-)	0	112	75
42.01	0	Male	1	37.9	1	121	1	7	8.4	1.2	1	1	1	1	51	1	59	1	90	1	1	211	0	92	0	61	0	0	137	0	106	0	1	0	0	5.8	6.5	0	155	1	90	1	1	0	0	(-)	1	155	90
63	1	Male	1	28	1	94.5	0	4.5	5.7	1.26666666666667	1	1	1	0	28	0	26	0	67	0	1	180	0	80	0	67	0	0	102	0	107	0	1	1	0	6.3	7.2	1	145	1	77	0	1	1	1	(+)	1	145	77
52	1	Male	1	24.4	0	91.5	0	5.7	4.5	0.789473684210526	0	2	0	0	21	0	21	0	41	0	0	250	1	157	1	41	0	1	190	1	103	0	1	0	0	5.6	5.9	0	127	0	81	0	1	1	0	(-)	0	127	81
42.1	0	Male	1	32.3	1	99	1	4.9	5.9	1.20408163265306	1	1	1	1	22	0	39	1	39	0	0	199	0	197	1	42	0	1	134	0	102	0	1	0	0	5.5	6.1	0	100	0	75	0	0	1	0	(-)	0	100	75
42.01	0	Male	1	28	1	93	0	6	6.2	1.03333333333333	1	1	1	1	40	1	117	1	182	1	1	212	0	105	0	50	0	0	148	1	102	0	1	0	0	5.5	8.4	1	136	1	68	0	1	1	0	(-)	1	136	68
68.02	1	Male	1	25.1	1	94	0	6.4	7.6	1.1875	1	1	1	0	19	0	18	0	38	0	0	182	0	96	0	44	0	1	127	0	107	0	1	0	0	5.5	5.1	0	141	1	69	0	1	1	1	(+)	1	141	69
54.1	1	Male	1	25.5	1	92.5	0	3.5	4.9	1.4	1	1	1	1	27	0	31	1	22	0	0	195	0	64	0	53	0	0	134	0	102	0	1	0	0	5.2	6.3	0	130	1	87	1	1	0	1	(+)	1	130	87
45.1	0	Male	1	28	1	97	1	3.9	7.7	1.97435897435897	1	1	1	1	26	0	42	1	37	0	0	186	0	196	1	37	1	1	128	0	106	0	1	0	0	6.1	6.8	0	110	0	66	0	1	1	0	(-)	0	110	66
61.01	1	Male	1	22.2	0	91	0	4.7	3.5	0.74468085106383	0	2	0	0	24	0	25	0	300	1	1	199	0	101	0	60	0	0	127	0	108	0	1	0	0	5.7	6.8	0	133	1	89	1	1	0	0	(-)	1	133	89
37.03	0	Male	1	27.1	1	91	0	4.7	7.7	1.63829787234043	1	1	1	1	23	0	32	1	91	1	1	242	1	409	1	42	0	1	156	1	108	0	1	0	0	5.6	6.8	0	114	0	68	0	1	1	0	(-)	0	114	68
46.03	0	Male	1	26.5	1	92	0	3.9	2.6	0.666666666666667	0	2	1	0	15	0	15	0	28	0	0	156	0	188	1	34	1	1	98	0	103	0	1	0	0	5.3	7.7	1	100	0	74	0	1	1	0	(-)	0	100	74
49.01	0	Male	1	27.7	1	95	1	3.2	3.2	1	1	1	1	0	18	0	26	0	63	0	1	258	1	276	1	59	0	0	172	1	107	0	1	0	0	5.9	3.4	0	125	0	73	0	1	1	0	(-)	0	125	73
48.04	0	Male	1	28.9	1	94.5	0	4.2	3.6	0.857142857142857	0	2	0	0	19	0	24	0	43	0	0	233	1	160	1	62	0	0	152	1	107	0	1	0	0	6	4.8	0	111	0	77	0	1	1	0	(-)	0	111	77
54.04	1	Male	1	27.6	1	94.3	0	5.2	4.2	0.807692307692308	0	2	1	0	20	0	28	0	26	0	0	217	0	114	0	64	0	0	135	0	109	0	1	0	0	5.7	8.3	1	162	1	100	1	1	0	0	(-)	1	162	100
52.09	1	Male	1	30.5	1	102	1	4.4	5.2	1.18181818181818	1	1	1	0	23	0	28	0	51	0	1	171	0	121	0	54	0	0	105	0	105	0	1	0	0	5.7	5.8	0	103	0	62	0	1	1	1	(+)	1	103	62
49.04	0	Male	1	25.6	1	93	0	4.5	3.2	0.711111111111111	0	2	1	1	23	0	53	1	38	0	0	219	0	223	1	41	0	1	152	1	109	0	1	1	0	6.2	6.2	0	110	0	77	0	1	1	0	(-)	0	110	77
42.06	0	Male	1	23.8	0	92.5	0	4.1	6.7	1.63414634146341	1	1	0	0	37	1	69	1	64	0	1	224	1	268	1	32	1	1	155	1	93	0	0	0	0	5.2	6.3	0	112	0	69	0	1	1	0	(-)	0	112	69
41.08	0	Male	1	27.9	1	99	1	6.4	5.9	0.921875	0	2	1	1	25	0	37	1	73	1	1	183	0	122	0	60	0	0	108	0	103	0	1	0	0	5.6	7.1	1	145	1	100	1	1	0	0	(-)	1	145	100
43.05	0	Male	1	35.6	1	109.5	1	7.2	14.2	1.97222222222222	1	1	1	1	20	0	39	1	64	0	1	211	0	181	1	49	0	1	141	1	109	0	1	0	0	6	8.3	1	105	0	66	0	1	1	0	(-)	0	105	66
59.04	1	Male	1	28	1	100.5	1	4	6.6	1.65	1	1	0	0	20	0	15	0	49	0	0	164	0	98	0	45	0	1	106	0	103	0	1	0	0	5.6	8.4	1	131	1	88	1	1	1	1	(+)	1	131	88
36.1	0	Male	1	23.5	0	90	0	4.7	6.1	1.29787234042553	1	1	0	0	27	0	42	1	28	0	0	181	0	141	0	38	1	1	126	0	100	0	1	0	0	6.1	8	1	114	0	82	0	1	0	0	(-)	0	114	82
51.07	1	Male	1	26.3	1	91	0	4.6	3.4	0.739130434782609	0	2	1	0	17	0	16	0	19	0	0	195	0	97	0	59	0	0	120	0	104	0	1	0	0	5.6	7.1	1	150	1	84	0	1	0	0	(-)	1	150	84
48.05	0	Male	1	25.1	1	94.5	0	5	5.1	1.02	1	1	1	1	27	0	43	1	69	0	1	233	1	431	1	33	1	1	144	1	96	0	0	0	0	5.9	6	0	118	0	68	0	1	1	0	(-)	0	118	68
45.09	0	Male	1	28.5	1	102	1	2.7	2.6	0.962962962962963	0	2	1	0	20	0	26	0	42	0	0	223	1	159	1	61	0	0	143	1	100	0	1	0	0	5.7	6.7	0	123	0	80	0	1	0	0	(-)	0	123	80
55	1	Male	1	29.8	1	96	1	3.4	4.7	1.38235294117647	1	1	1	1	33	1	45	1	59	0	1	141	0	152	1	26	1	1	94	0	98	0	0	0	0	5.7	6.9	0	113	0	71	0	0	1	0	(-)	0	113	71
42.03	0	Male	1	28.3	1	98	1	3.9	5.5	1.41025641025641	1	1	1	1	36	1	57	1	128	1	1	195	0	252	1	42	0	1	119	0	102	0	1	0	0	5.6	6	0	108	0	65	0	1	1	0	(-)	0	108	65
40.01	0	Male	1	32.4	1	111	1	4.7	5.7	1.21276595744681	1	1	1	1	20	0	32	1	69	0	1	187	0	137	0	52	0	0	119	0	100	0	1	0	0	5.5	10.9	1	128	0	88	1	1	1	1	(+)	1	128	88
51.07	1	Male	1	28.1	1	99	1	4.5	5	1.11111111111111	1	1	1	1	29	0	52	1	76	1	1	275	1	185	1	48	0	1	205	1	108	0	1	1	0	6.4	7.8	1	111	0	66	0	1	1	0	(-)	0	111	66
46.11	0	Male	1	27.2	1	92	0	4.1	4.9	1.19512195121951	1	1	1	0	17	0	23	0	30	0	0	204	0	83	0	51	0	0	137	0	103	0	1	0	0	5.7	5.9	0	144	1	89	1	0	0	1	(+)	1	144	89
43.1	0	Male	1	31.6	1	103	1	5.9	6.9	1.16949152542373	1	1	0	0	30	0	44	1	43	0	0	210	0	125	0	57	0	0	140	1	101	0	1	0	0	5.1	7.8	1	106	0	86	1	1	0	0	(-)	1	106	86
54.05	1	Male	1	31.2	1	97	1	2.4	3.7	1.54166666666667	1	1	1	0	13	0	15	0	61	0	1	173	0	86	0	53	0	0	107	0	101	0	1	0	0	5.9	4	0	138	1	73	0	1	1	1	(+)	1	138	73
49.08	0	Male	1	28.2	1	93.5	0	4.2	4.9	1.16666666666667	1	1	1	0	20	0	28	0	33	0	0	190	0	183	1	37	1	1	133	0	91	0	0	0	0	5.6	7.9	1	122	0	84	0	1	1	0	(-)	0	122	84
40.01	0	Male	1	31.2	1	102	1	7.5	7.9	1.05333333333333	1	1	1	1	23	0	38	1	61	0	1	186	0	120	0	52	0	0	115	0	106	0	1	0	0	6	5.7	0	150	1	88	1	1	0	0	(-)	1	150	88
43.02	0	Male	1	26.3	1	94	0	3.9	5.4	1.38461538461538	1	1	1	1	32	1	53	1	112	1	1	227	1	123	0	54	0	0	158	1	101	0	1	0	0	5	5.6	0	136	1	83	0	1	1	0	(-)	1	136	83
40.1	0	Male	1	25	1	90	0	5.9	4.9	0.830508474576271	0	2	0	0	18	0	21	0	47	0	0	292	1	409	1	61	0	0	183	1	100	0	1	0	0	5.5	6.4	0	109	0	55	0	1	1	0	(-)	0	109	55
47.04	0	Male	1	26.4	1	97	1	5.5	4.2	0.763636363636364	0	2	1	0	19	0	24	0	198	1	1	265	1	635	1	52	0	0	138	0	102	0	1	0	0	6	9.2	1	103	0	62	0	0	0	0	(-)	0	103	62
70.03	1	Male	1	26.6	1	90	0	4.7	3.5	0.74468085106383	0	2	1	0	21	0	22	0	140	1	1	237	1	104	0	54	0	0	166	1	100	0	1	0	0	5.4	6.6	0	126	0	72	0	0	1	1	(+)	1	126	72
34.02	0	Male	1	25.5	1	93	0	5	6.7	1.34	1	1	0	0	24	0	34	1	20	0	0	228	1	305	1	42	0	1	148	1	108	0	1	0	0	5.7	7.1	1	114	0	72	0	1	0	0	(-)	0	114	72
53.05	1	Male	1	25.3	1	94	0	6.1	3.5	0.573770491803279	0	2	0	0	27	0	31	1	63	0	1	242	1	83	0	52	0	0	173	1	108	0	1	0	0	5.4	7.4	1	132	1	76	0	1	0	1	(+)	1	132	76
54.03	1	Male	1	25.8	1	93	0	3	3.7	1.23333333333333	1	1	1	1	28	0	49	1	40	0	0	262	1	156	1	61	0	0	180	1	105	0	1	0	0	5.6	3.5	0	100	0	79	0	1	0	0	(-)	0	100	79
53.09	1	Male	1	29.7	1	105	1	6.3	4.9	0.777777777777778	0	2	1	1	26	0	35	1	60	0	1	202	0	102	0	62	0	0	131	0	101	0	1	0	0	5.6	6.5	0	131	1	84	0	1	1	0	(-)	1	131	84
48.05	0	Male	1	27.8	1	98	1	6.5	6.3	0.969230769230769	0	2	0	0	13	0	16	0	22	0	0	155	0	125	0	34	1	1	103	0	102	0	1	0	0	5.4	7.4	1	103	0	66	0	1	1	0	(-)	0	103	66
41.03	0	Male	1	32	1	94.5	0	4.4	4.4	1	1	1	1	0	22	0	30	0	64	0	1	177	0	115	0	52	0	0	109	0	100	0	1	0	0	5.7	6.9	0	139	1	88	1	1	1	0	(-)	1	139	88
48.04	0	Male	1	27.5	1	92	0	4.2	4	0.952380952380952	0	2	1	0	19	0	20	0	38	0	0	231	1	173	1	45	0	1	163	1	101	0	1	0	0	6.1	6.4	0	103	0	66	0	1	1	0	(-)	0	103	66
69	1	Male	1	26.3	1	94.5	0	6.4	3.8	0.59375	0	2	1	0	22	0	21	0	43	0	0	212	0	286	1	38	1	1	138	0	109	0	1	0	0	5.9	6.9	0	106	0	61	0	1	1	0	(-)	0	106	61
48.1	0	Male	1	26.8	1	94	0	5.3	4.2	0.792452830188679	0	2	1	1	20	0	31	1	24	0	0	194	0	124	0	46	0	1	124	0	104	0	1	0	0	5.5	5.9	0	134	1	88	1	1	1	0	(-)	1	134	88
52.1	1	Male	1	25.4	1	93	0	4.7	8.6	1.82978723404255	1	1	0	0	19	0	20	0	56	0	1	214	0	139	0	61	0	0	132	0	103	0	1	0	0	5.6	3.9	0	119	0	75	0	1	1	1	(+)	1	119	75
44.05	0	Male	1	24.4	0	90	0	4.5	5.9	1.31111111111111	1	1	1	0	21	0	24	0	27	0	0	178	0	142	0	44	0	1	114	0	101	0	1	0	0	5.1	5.7	0	131	1	76	0	1	0	1	(+)	1	131	76
74.11	1	Male	1	24.8	0	92	0	4.9	6.2	1.26530612244898	1	1	1	0	20	0	20	0	42	0	0	210	0	81	0	66	0	0	131	0	103	0	1	1	0	6.3	3.9	0	145	1	75	0	0	1	0	(-)	1	145	75
40.09	0	Male	1	29	1	95	1	4.5	6.2	1.37777777777778	1	1	1	1	34	1	70	1	71	1	1	185	0	62	0	45	0	1	123	0	106	0	1	0	0	6	6.9	0	132	1	80	0	0	0	0	(-)	1	132	80
52.11	1	Male	1	24.3	0	91	0	5.7	2.4	0.421052631578947	0	2	1	1	27	0	51	1	73	1	1	231	1	97	0	48	0	1	169	1	106	0	1	0	0	5.1	7.7	1	136	1	84	0	1	1	0	(-)	1	136	84
62.04	1	Male	1	25.6	1	93	0	6	6.7	1.11666666666667	1	1	0	0	16	0	15	0	38	0	0	157	0	159	1	34	1	1	103	0	105	0	1	0	0	6	6.9	0	100	0	65	0	1	1	0	(-)	0	100	65
62.09	1	Male	1	26.3	1	91	0	5.9	5.8	0.983050847457627	0	2	1	1	46	1	64	1	55	0	1	228	1	148	0	58	0	0	147	1	105	0	1	1	0	6.2	4.6	0	152	1	76	0	1	1	1	(+)	1	152	76
40	0	Male	1	27.5	1	90.5	0	4.2	5.4	1.28571428571429	1	1	1	1	24	0	35	1	48	0	0	154	0	109	0	34	1	1	100	0	101	0	1	0	0	5.8	6.4	0	109	0	64	0	1	1	0	(-)	0	109	64
57.05	1	Male	1	23.7	0	90	0	4.7	7.2	1.53191489361702	1	1	0	0	37	1	59	1	66	0	1	252	1	168	1	61	0	0	167	1	104	0	1	1	0	6.4	5.9	0	109	0	69	0	0	1	0	(-)	0	109	69
40.03	0	Male	1	26.3	1	91.5	0	5.7	6.7	1.17543859649123	1	1	1	1	20	0	42	1	38	0	0	240	1	221	1	45	0	1	169	1	101	0	1	0	0	5.2	6.7	0	118	0	59	0	1	1	0	(-)	0	118	59
57.08	1	Male	1	26.6	1	93.5	0	4.2	5	1.19047619047619	1	1	0	0	18	0	28	0	83	1	1	196	0	127	0	60	0	0	117	0	107	0	1	0	0	5.5	7.5	1	131	1	82	0	1	0	0	(-)	1	131	82
35.1	0	Male	1	24.6	0	90	0	4.2	7.2	1.71428571428571	1	1	0	0	23	0	22	0	35	0	0	209	0	199	1	60	0	0	131	0	103	0	1	0	0	5.3	8.5	1	99	0	60	0	1	0	0	(-)	0	99	60
51.05	1	Male	1	27.2	1	91	0	5.5	4.7	0.854545454545455	0	2	0	0	16	0	18	0	47	0	0	191	0	175	1	39	1	1	130	0	93	0	0	0	0	6	6.2	0	113	0	74	0	1	1	0	(-)	0	113	74
57.11	1	Male	1	27.1	1	102	1	6.9	6.4	0.927536231884058	0	2	0	0	35	1	30	0	18	0	0	199	0	54	0	58	0	0	129	0	106	0	1	0	0	5.8	6.7	0	142	1	80	0	1	1	0	(-)	1	142	80
50.06	1	Male	1	27.6	1	95.5	1	5.9	2.9	0.491525423728814	0	2	1	1	22	0	39	1	41	0	0	176	0	78	0	53	0	0	112	0	103	0	1	0	0	5.7	4.1	0	136	1	86	1	1	1	1	(+)	1	136	86
40.03	0	Male	1	27.9	1	90	0	4.1	5.6	1.36585365853659	1	1	0	0	24	0	37	1	82	1	1	240	1	154	1	47	0	1	169	1	101	0	1	0	0	5.6	5.9	0	107	0	64	0	1	1	0	(-)	0	107	64
45.06	0	Male	1	33.3	1	108	1	5.6	8.7	1.55357142857143	1	1	1	1	23	0	39	1	26	0	0	194	0	79	0	55	0	0	128	0	106	0	1	0	0	5.8	6.2	0	132	1	76	0	1	0	1	(+)	1	132	76
43.01	0	Male	1	35	1	100	1	8.1	6.7	0.827160493827161	0	2	0	0	24	0	28	0	31	0	0	211	0	49	0	56	0	0	147	1	106	0	1	0	0	5.5	7.7	1	139	1	83	0	1	0	0	(-)	1	139	83
67.03	1	Male	1	27.5	1	90	0	3.2	3.5	1.09375	1	1	1	0	21	0	29	0	48	0	0	250	1	252	1	37	1	1	181	1	109	0	1	1	0	6.3	7.3	1	110	0	70	0	1	1	0	(-)	0	110	70
50.09	1	Male	1	33.8	1	106	1	5.7	7.4	1.29824561403509	1	1	1	0	21	0	26	0	49	0	0	215	0	127	0	67	0	0	133	0	104	0	1	0	0	5.7	7.1	1	118	0	78	0	1	1	1	(+)	1	118	78
59.11	1	Male	1	23.3	0	92	0	3.4	3.8	1.11764705882353	1	1	0	0	38	1	35	1	602	1	1	184	0	62	0	83	0	0	91	0	101	0	1	0	0	5.1	4.3	0	140	1	70	0	1	1	1	(+)	1	140	70
41.05	0	Male	1	29	1	96.5	1	4.5	8.1	1.8	1	1	1	1	39	1	79	1	75	1	1	288	1	247	1	52	0	0	204	1	100	0	1	0	0	5.7	7.6	1	124	0	75	0	1	1	0	(-)	0	124	75
38.11	0	Male	1	31.8	1	98.5	1	5.1	9.4	1.84313725490196	1	1	1	0	16	0	26	0	61	0	1	351	1	139	0	62	0	0	274	1	105	0	1	0	0	5.6	8.9	1	140	1	90	1	0	0	0	(-)	1	140	90
59.11	1	Male	1	24.3	0	91	0	2.4	4.1	1.70833333333333	1	1	0	0	15	0	25	0	39	0	0	206	0	67	0	41	0	1	148	1	106	0	1	0	0	5.4	6.3	0	126	0	73	0	1	1	1	(+)	1	126	73
37.09	0	Male	1	28.2	1	93.5	0	4.5	6.1	1.35555555555556	1	1	1	1	33	1	76	1	109	1	1	240	1	275	1	43	0	1	163	1	102	0	1	0	0	5.9	8.9	1	99	0	65	0	1	1	0	(-)	0	99	65
45.03	0	Male	1	34	1	105.5	1	5.9	8.5	1.44067796610169	1	1	1	1	30	0	68	1	111	1	1	223	1	205	1	46	0	1	144	1	105	0	1	0	0	6	5	0	122	0	76	0	1	1	0	(-)	0	122	76
65.03	1	Male	1	24.6	0	92	0	3	5.2	1.73333333333333	1	1	1	0	36	1	27	0	42	0	0	204	0	58	0	74	0	0	120	0	107	0	1	0	0	5.6	5	0	140	1	76	0	1	1	1	(+)	1	140	76
35.1	0	Male	1	30	1	96.5	1	4.6	5.4	1.17391304347826	1	1	1	1	68	1	146	1	94	1	1	301	1	228	1	41	0	1	227	1	107	0	1	0	0	5.9	8.3	1	104	0	74	0	1	1	0	(-)	0	104	74
72.01	1	Male	1	31	1	96.5	1	4.2	2.9	0.69047619047619	0	2	1	0	32	1	30	0	45	0	0	206	0	632	1	32	1	1	73	0	97	0	0	0	0	5.8	7.5	1	125	0	66	0	1	0	0	(-)	0	125	66
59.07	1	Male	1	31.4	1	100.5	1	5.9	3.9	0.661016949152542	0	2	0	0	18	0	22	0	15	0	0	152	0	57	0	38	1	1	101	0	101	0	1	0	0	5.6	9	1	119	0	74	0	1	1	0	(-)	0	119	74
56.03	1	Male	1	23.9	0	91.5	0	5.6	4.5	0.803571428571429	0	2	1	1	30	0	40	1	31	0	0	207	0	79	0	54	0	0	135	0	103	0	1	0	0	5.4	5.8	0	142	1	87	1	0	1	1	(+)	1	142	87
62.04	1	Male	1	25.4	1	91	0	4.3	6.9	1.6046511627907	1	1	1	1	33	1	39	1	18	0	0	161	0	245	1	27	1	1	101	0	92	0	0	0	0	5.3	7.3	1	121	0	72	0	0	1	0	(-)	0	121	72
62.03	1	Male	1	28.6	1	99	1	3.5	4.4	1.25714285714286	1	1	1	1	33	1	39	1	56	0	1	201	0	147	0	56	0	0	123	0	103	0	1	0	0	5.7	6.8	0	128	0	88	1	0	1	0	(-)	1	128	88
56.06	1	Male	1	25.3	1	90	0	2.9	3.5	1.20689655172414	1	1	0	0	26	0	37	1	58	0	1	170	0	119	0	50	0	0	102	0	106	0	1	0	0	5.7	8	1	131	1	79	0	1	1	1	(+)	1	131	79
77	1	Male	1	26.3	1	96	1	2.4	6.4	2.66666666666667	1	1	0	0	20	0	20	0	10	0	0	177	0	96	0	43	0	1	119	0	108	0	1	1	0	6.4	4.8	0	137	1	68	0	1	1	0	(-)	1	137	68
51.11	1	Male	1	26.3	1	91.5	0	6.2	4.2	0.67741935483871	0	2	0	0	17	0	20	0	25	0	0	256	1	60	0	100	0	0	143	1	107	0	1	0	0	5.8	4	0	137	1	76	0	0	0	0	(-)	1	137	76
32.01	0	Male	1	40	1	119	1	5.9	9.1	1.54237288135593	1	1	1	1	29	0	69	1	52	0	1	146	0	212	1	36	1	1	85	0	99	0	0	0	0	5.8	7.1	1	128	0	77	0	1	1	0	(-)	0	128	77
29	0	Male	1	31.9	1	105	1	6.2	8.8	1.41935483870968	1	1	1	1	54	1	133	1	106	1	1	223	1	172	1	36	1	1	160	1	95	0	0	0	0	5.3	9.3	1	101	0	60	0	0	0	0	(-)	0	101	60
38.1	0	Male	1	28.5	1	94.5	0	6.2	6.9	1.11290322580645	1	1	1	1	55	1	90	1	76	1	1	160	0	70	0	37	1	1	107	0	105	0	1	0	0	5.9	6.8	0	109	0	71	0	1	1	0	(-)	0	109	71
53.06	1	Male	1	24.3	0	90.5	0	5.9	3.5	0.593220338983051	0	2	1	1	25	0	31	1	198	1	1	319	1	129	0	59	0	0	235	1	108	0	1	0	0	5.5	6.2	0	132	1	79	0	1	1	0	(-)	1	132	79
47.03	0	Male	1	27.3	1	93	0	5.5	3.2	0.581818181818182	0	2	1	0	18	0	23	0	31	0	0	177	0	295	1	33	1	1	104	0	97	0	0	0	0	5.6	7.9	1	100	0	75	0	1	1	0	(-)	0	100	75
48.02	0	Male	1	26.3	1	93	0	6.6	5	0.757575757575758	0	2	1	0	16	0	15	0	31	0	0	223	1	276	1	37	1	1	146	1	100	0	1	0	0	6.1	3.6	0	128	0	80	0	1	1	0	(-)	0	128	80
58	1	Male	1	25	1	95	1	5.7	4.4	0.771929824561404	0	2	0	0	13	0	15	0	24	0	0	178	0	248	1	35	1	1	111	0	88	0	0	0	0	5.5	4.8	0	117	0	62	0	0	1	0	(-)	0	117	62
56	1	Male	1	30	1	97	1	4.2	4.4	1.04761904761905	1	1	1	1	33	1	50	1	63	0	1	188	0	155	1	35	1	1	133	0	101	0	1	0	0	5.6	7.4	1	100	0	65	0	0	1	0	(-)	0	100	65
39.01	0	Male	1	28.4	1	90	0	4.5	3.5	0.777777777777778	0	2	1	1	25	0	48	1	81	1	1	218	0	296	1	39	1	1	140	1	95	0	0	0	0	5.4	5.9	0	118	0	72	0	1	1	0	(-)	0	118	72
39.1	0	Male	1	25.7	1	98.5	1	5.4	6.2	1.14814814814815	1	1	1	1	31	1	48	1	30	0	0	166	0	161	1	38	1	1	98	0	94	0	0	0	0	5.5	6.1	0	90	0	65	0	0	1	0	(-)	0	90	65
52.04	1	Male	1	27.5	1	94.5	0	5.5	6.3	1.14545454545455	1	1	0	0	16	0	20	0	43	0	0	183	0	206	1	38	1	1	121	0	100	0	1	0	0	5.8	6.7	0	106	0	62	0	1	1	0	(-)	0	106	62
49.09	0	Male	1	23.6	0	92.5	0	4	4.7	1.175	1	1	1	0	19	0	22	0	34	0	0	254	1	246	1	36	1	1	188	1	99	0	0	0	0	5.8	5.4	0	114	0	68	0	1	1	0	(-)	0	114	68
44.08	0	Male	1	25.1	1	90	0	6.7	4.5	0.671641791044776	0	2	0	0	26	0	39	1	45	0	0	203	0	220	1	39	1	1	142	1	94	0	0	0	0	5.7	8.5	1	115	0	77	0	1	1	0	(-)	0	115	77
36.04	0	Male	1	27.4	1	91	0	5.4	6.2	1.14814814814815	1	1	1	1	22	0	47	1	38	0	0	224	1	246	1	31	1	1	157	1	91	0	0	0	0	5.4	7.7	1	99	0	61	0	1	1	0	(-)	0	99	61
38.07	0	Male	1	27.6	1	95	1	4.2	6.4	1.52380952380952	1	1	1	1	30	0	61	1	103	1	1	266	1	258	1	39	1	1	195	1	98	0	0	0	0	6.1	9.2	1	112	0	63	0	1	1	0	(-)	0	112	63
63.03	1	Male	1	25.8	1	90.5	0	4.5	8.4	1.86666666666667	1	1	0	0	29	0	35	1	22	0	0	160	0	188	1	32	1	1	106	0	101	0	1	0	0	5.2	6.6	0	114	0	72	0	0	0	0	(-)	0	114	72
54.11	1	Male	1	25.8	1	90.5	0	4.2	4	0.952380952380952	0	2	1	0	19	0	21	0	49	0	0	157	0	467	1	35	1	1	79	0	100	0	1	0	0	5.5	5.9	0	108	0	66	0	1	1	0	(-)	0	108	66
57.06	1	Male	1	25	1	96	1	6.9	4.1	0.594202898550725	0	2	0	0	19	0	27	0	42	0	0	170	0	82	0	61	0	0	97	0	109	0	1	0	0	5.3	6.2	0	119	0	73	0	1	1	1	(+)	1	119	73
51.1	1	Male	1	26.2	1	94	0	4.5	5.5	1.22222222222222	1	1	0	0	23	0	33	1	67	0	1	229	1	158	1	50	0	0	159	1	104	0	1	0	0	6.1	7.7	1	126	0	76	0	1	1	0	(-)	0	126	76
33.07	0	Male	1	24.9	0	90.5	0	5.4	6.8	1.25925925925926	1	1	1	1	25	0	54	1	41	0	0	189	0	220	1	39	1	1	120	0	96	0	0	0	0	5.4	8.1	1	93	0	56	0	1	0	0	(-)	0	93	56
64.04	1	Male	1	27.8	1	96	1	6	4.4	0.733333333333333	0	2	1	1	82	1	61	1	185	1	1	227	1	175	1	57	0	0	150	1	107	0	1	0	0	5.4	7.4	1	125	0	79	0	1	1	0	(-)	0	125	79
36.03	0	Male	1	31.9	1	104.5	1	3.4	5.2	1.52941176470588	1	1	1	1	27	0	60	1	66	0	1	211	0	163	1	38	1	1	148	1	98	0	0	0	0	5.8	6.5	0	117	0	74	0	1	1	0	(-)	0	117	74
44.01	0	Male	1	30	1	99	1	5.8	4.7	0.810344827586207	0	2	1	1	21	0	52	1	47	0	0	176	0	92	0	44	0	1	116	0	108	0	1	0	0	5.9	6.4	0	89	0	60	0	1	0	0	(-)	0	89	60
39.04	0	Male	1	27.2	1	91.5	0	5	8.8	1.76	1	1	1	0	23	0	28	0	71	1	1	187	0	229	1	42	0	1	119	0	104	0	1	0	0	5.7	6.7	0	104	0	70	0	1	1	0	(-)	0	104	70
59.03	1	Male	1	27.4	1	90	0	3.7	4.9	1.32432432432432	1	1	1	1	24	0	51	1	104	1	1	227	1	137	0	63	0	0	141	1	102	0	1	0	0	5.7	5.3	0	128	0	66	0	1	1	1	(+)	1	128	66
39.03	0	Male	1	30	1	98	1	3.7	6.8	1.83783783783784	1	1	1	1	31	1	58	1	53	0	1	209	0	158	1	28	1	1	156	1	100	0	1	0	0	5.7	6.1	0	123	0	69	0	1	1	0	(-)	0	123	69
51	1	Male	1	27.4	1	92.5	0	2.8	3.9	1.39285714285714	1	1	1	0	21	0	28	0	49	0	0	252	1	153	1	62	0	0	171	1	102	0	1	0	0	5.7	3.2	0	122	0	77	0	1	1	0	(-)	0	122	77
49.04	0	Male	1	32.5	1	108.5	1	5.7	6.5	1.14035087719298	1	1	1	1	27	0	42	1	36	0	0	162	0	120	0	48	0	1	106	0	100	0	1	0	0	5.4	7.3	1	130	1	82	0	1	0	0	(-)	1	130	82
64	1	Male	1	26.6	1	94.5	0	7	6.1	0.871428571428571	0	2	0	0	18	0	15	0	29	0	0	185	0	232	1	38	1	1	119	0	108	0	1	0	0	6	8.2	1	104	0	74	0	1	1	0	(-)	0	104	74
42.1	0	Male	1	25.1	1	90.5	0	5.6	4	0.714285714285714	0	2	0	0	19	0	24	0	111	1	1	231	1	196	1	65	0	0	144	1	108	0	1	0	0	5.6	7.3	1	112	0	79	0	1	1	0	(-)	0	112	79
55.03	1	Male	1	25.3	1	92	0	6.1	3.4	0.557377049180328	0	2	0	0	23	0	25	0	61	0	1	207	0	121	0	52	0	0	135	0	103	0	1	0	0	5.5	7.2	1	112	0	75	0	1	0	1	(+)	1	112	75
46.02	0	Male	1	28.6	1	98	1	5.2	3.7	0.711538461538462	0	2	1	1	59	1	113	1	54	0	1	226	1	204	1	46	0	1	152	1	105	0	1	0	0	5.8	7.5	1	101	0	61	0	1	1	0	(-)	0	101	61
46.09	0	Male	1	27.2	1	93	0	4.1	5.3	1.29268292682927	1	1	1	0	17	0	23	0	28	0	0	181	0	145	0	40	0	1	123	0	104	0	1	0	0	5.8	7	1	139	1	83	0	1	1	0	(-)	1	139	83
63	1	Male	1	24.5	0	92.5	0	3.2	6	1.875	1	1	1	1	23	0	34	1	66	0	1	194	0	231	1	39	1	1	131	0	88	0	0	0	0	5.9	6.3	0	116	0	83	0	1	1	0	(-)	0	116	83
56.03	1	Male	1	29	1	97	1	4.5	3.1	0.688888888888889	0	2	1	1	55	1	106	1	72	1	1	223	1	119	0	58	0	0	152	1	105	0	1	0	0	5.8	5.6	0	136	1	70	0	1	1	0	(-)	1	136	70
47	0	Male	1	25.5	1	98.5	1	5.2	6.6	1.26923076923077	1	1	1	0	21	0	25	0	15	0	0	189	0	193	1	39	1	1	129	0	87	0	0	0	0	5.4	5.1	0	96	0	63	0	1	0	0	(-)	0	96	63
44.07	0	Male	1	24.4	0	92	0	4.5	8.8	1.95555555555556	1	1	1	1	35	1	54	1	66	0	1	236	1	277	1	35	1	1	162	1	92	0	0	0	0	5.1	6.9	0	121	0	82	0	1	1	0	(-)	0	121	82
50.09	1	Male	1	26.9	1	93	0	4.2	5.9	1.4047619047619	1	1	1	1	21	0	36	1	34	0	0	211	0	95	0	50	0	0	138	0	101	0	1	0	0	5.5	7.5	1	126	0	89	1	1	1	0	(-)	1	126	89
48.1	0	Male	1	30.6	1	99	1	3.5	4.5	1.28571428571429	1	1	1	1	30	0	60	1	38	0	0	190	0	94	0	53	0	0	121	0	106	0	1	0	0	6.1	5.9	0	116	0	75	0	1	1	1	(+)	1	116	75
69.04	1	Male	1	26	1	92	0	5.8	6.3	1.08620689655172	1	1	1	1	25	0	37	1	47	0	0	202	0	147	0	43	0	1	140	1	101	0	1	0	0	5.7	6.3	0	142	1	83	0	1	0	1	(+)	1	142	83
49.03	0	Male	1	26.3	1	93	0	6.2	4.8	0.774193548387097	0	2	0	0	15	0	14	0	34	0	0	236	1	254	1	38	1	1	169	1	96	0	0	1	0	6.2	3.8	0	116	0	76	0	1	1	0	(-)	0	116	76
41.01	0	Male	1	39.5	1	120.5	1	5.1	11.9	2.33333333333333	1	1	1	1	67	1	144	1	40	0	0	179	0	212	1	37	1	1	117	0	105	0	1	0	0	6	5.9	0	111	0	79	0	0	1	0	(-)	0	111	79
61.09	1	Male	1	28.2	1	96.5	1	4.4	4.8	1.09090909090909	1	1	1	0	28	0	26	0	47	0	0	200	0	138	0	45	0	1	140	1	103	0	1	0	0	5.5	6.8	0	138	1	74	0	0	1	1	(+)	1	138	74
54.08	1	Male	1	29.1	1	98.5	1	5.5	6.1	1.10909090909091	1	1	1	1	21	0	31	1	29	0	0	253	1	174	1	39	1	1	189	1	87	0	0	0	0	5.5	8.4	1	102	0	62	0	0	1	0	(-)	0	102	62
53.02	1	Male	1	28	1	92	0	2.4	4.7	1.95833333333333	1	1	1	1	27	0	38	1	133	1	1	232	1	243	1	33	1	1	158	1	108	0	1	0	0	6.1	4.3	0	117	0	74	0	1	1	0	(-)	0	117	74
50.01	1	Male	1	28.2	1	93	0	4.9	4.7	0.959183673469388	0	2	0	0	17	0	17	0	38	0	0	220	1	175	1	39	1	1	157	1	101	0	1	0	0	5.4	8.3	1	124	0	73	0	1	0	0	(-)	0	124	73
57.08	1	Male	1	24	0	91.5	0	4.2	2.5	0.595238095238095	0	2	1	0	14	0	17	0	45	0	0	181	0	355	1	48	0	1	95	0	100	0	1	0	0	5.2	8.8	1	111	0	61	0	1	1	0	(-)	0	111	61
42.11	0	Male	1	25.6	1	92	0	6.6	5.5	0.833333333333333	0	2	0	0	20	0	24	0	58	0	1	269	1	700	1	57	0	0	129	0	107	0	1	0	0	5.6	5.2	0	128	0	65	0	1	1	0	(-)	0	128	65
48.04	0	Male	1	32.2	1	109	1	7.9	8.6	1.08860759493671	1	1	1	1	30	0	35	1	41	0	0	235	1	351	1	45	0	1	148	1	102	0	1	0	0	5.7	5.5	0	113	0	68	0	1	0	0	(-)	0	113	68
46.08	0	Male	1	26.4	1	94	0	3.9	8.2	2.1025641025641	1	1	1	1	41	1	69	1	38	0	0	194	0	691	1	48	0	1	74	0	102	0	1	0	0	5.3	8.1	1	117	0	73	0	0	1	0	(-)	0	117	73
48.01	0	Male	1	26.9	1	91.5	0	4.8	7	1.45833333333333	1	1	0	0	32	1	46	1	176	1	1	229	1	169	1	46	0	1	161	1	103	0	1	0	0	5.8	3.7	0	129	0	83	0	1	1	0	(-)	0	129	83
50.06	1	Male	1	27.8	1	94	0	4.2	5.4	1.28571428571429	1	1	1	1	36	1	72	1	29	0	0	229	1	210	1	39	1	1	168	1	102	0	1	0	0	5.6	6	0	109	0	69	0	0	1	0	(-)	0	109	69
69	1	Male	1	29	1	91	0	3.7	4.9	1.32432432432432	1	1	1	1	42	1	73	1	56	0	1	296	1	231	1	39	1	1	225	1	107	0	1	1	0	6.4	9.1	1	110	0	63	0	1	1	0	(-)	0	110	63
51.09	1	Male	1	26.6	1	95.5	1	4.4	4.6	1.04545454545455	1	1	1	1	35	1	52	1	177	1	1	286	1	362	1	53	0	0	194	1	101	0	1	0	0	5.8	7.5	1	118	0	69	0	1	1	0	(-)	0	118	69
56.03	1	Male	1	26.8	1	93	0	3.7	5.8	1.56756756756757	1	1	0	0	24	0	35	1	190	1	1	159	0	96	0	64	0	0	85	0	101	0	1	0	0	5.2	5.8	0	135	1	93	1	1	1	0	(-)	1	135	93
38.06	0	Male	1	26.3	1	93	0	4	6.4	1.6	1	1	1	0	24	0	30	0	32	0	0	198	0	100	0	65	0	0	121	0	109	0	1	0	0	5.8	4.3	0	138	1	95	1	1	0	0	(-)	1	138	95
44.08	0	Male	1	29.5	1	93	0	5.5	6.5	1.18181818181818	1	1	1	1	37	1	64	1	48	0	0	193	0	249	1	63	0	0	110	0	102	0	1	0	0	5.9	6.6	0	113	0	67	0	0	1	0	(-)	0	113	67
46.08	0	Male	1	21.6	0	91	0	5.2	3.7	0.711538461538462	0	2	0	0	29	0	72	1	243	1	1	182	0	130	0	58	0	0	110	0	101	0	1	0	0	5.6	6.9	0	137	1	81	0	1	0	0	(-)	1	137	81
46.02	0	Male	1	25	1	92	0	4	9.6	2.4	1	1	0	0	21	0	35	1	43	0	0	218	0	186	1	55	0	0	141	1	100	0	1	0	0	5.8	7.1	1	110	0	62	0	1	0	0	(-)	0	110	62
38.03	0	Male	1	35.5	1	117	1	10.4	5.7	0.548076923076923	0	2	1	1	76	1	166	1	202	1	1	286	1	217	1	55	0	0	206	1	102	0	1	0	0	5.7	8	1	92	0	46	0	1	1	0	(-)	0	92	46
35	0	Male	1	36.3	1	112	1	9.2	5.5	0.597826086956522	0	2	1	1	22	0	33	1	33	0	0	258	1	230	1	42	0	1	190	1	104	0	1	0	0	6.1	8	1	128	0	81	0	1	1	0	(-)	0	128	81
63	1	Male	1	24.5	0	96	1	5.2	5	0.961538461538461	0	2	1	0	21	0	21	0	24	0	0	196	0	140	0	56	0	0	129	0	102	0	1	0	0	6	5.3	0	140	1	70	0	1	1	1	(+)	1	140	70
50.09	1	Male	1	23.8	0	92	0	4.2	4.5	1.07142857142857	1	1	1	0	16	0	17	0	39	0	0	255	1	221	1	39	1	1	194	1	97	0	0	0	0	5.6	5.5	0	102	0	57	0	1	1	0	(-)	0	102	57
69.09	1	Male	1	24.1	0	96	1	2.9	3.9	1.3448275862069	1	1	0	0	21	0	16	0	30	0	0	182	0	78	0	67	0	0	110	0	109	0	1	1	0	6.3	5.9	0	135	1	89	1	0	0	0	(-)	1	135	89
51.08	1	Male	1	29.4	1	99	1	4.5	6.1	1.35555555555556	1	1	1	1	36	1	56	1	169	1	1	201	0	131	0	51	0	0	140	1	103	0	1	0	0	5.7	7.5	1	115	0	82	0	1	0	1	(+)	1	115	82
39.07	0	Male	1	27.9	1	94	0	4.5	5.1	1.13333333333333	1	1	1	1	22	0	36	1	104	1	1	265	1	279	1	42	0	1	187	1	103	0	1	0	0	5.9	8.9	1	112	0	78	0	1	1	0	(-)	0	112	78
48.1	0	Male	1	25.4	1	91	0	6.6	5.8	0.878787878787879	0	2	1	1	25	0	58	1	97	1	1	180	0	78	0	45	0	1	117	0	100	0	1	0	0	4.7	6	0	133	1	81	0	1	1	1	(+)	1	133	81
60.04	1	Male	1	25.5	1	91.5	0	5.4	5.2	0.962962962962963	0	2	1	0	14	0	14	0	22	0	0	254	1	192	1	56	0	0	176	1	109	0	1	0	0	6	8.3	1	120	0	77	0	1	1	0	(-)	0	120	77
66.03	1	Male	1	26.8	1	90	0	4.4	5.1	1.15909090909091	1	1	0	0	30	0	19	0	27	0	0	189	0	76	0	57	0	0	126	0	102	0	1	0	0	5.8	5.6	0	138	1	85	1	1	1	1	(+)	1	138	85
60.07	1	Male	1	26.3	1	93	0	4.9	4.7	0.959183673469388	0	2	1	0	26	0	30	0	23	0	0	205	0	131	0	45	0	1	148	1	105	0	1	0	0	6.1	5.9	0	132	1	82	0	1	1	0	(-)	1	132	82
55.01	1	Male	1	28	1	94	0	6.9	11.4	1.65217391304348	1	1	0	0	24	0	32	1	32	0	0	221	1	123	0	46	0	1	157	1	102	0	1	0	0	5.9	6.7	0	147	1	99	1	1	1	1	(+)	1	147	99
34.11	0	Male	1	29.5	1	98	1	4.7	5.7	1.21276595744681	1	1	1	1	31	1	67	1	86	1	1	193	0	252	1	36	1	1	128	0	92	0	0	0	0	5.6	6.6	0	106	0	75	0	0	0	0	(-)	0	106	75
39.01	0	Male	1	29.3	1	90	0	3.1	4.4	1.41935483870968	1	1	1	1	29	0	58	1	131	1	1	237	1	461	1	47	0	1	123	0	106	0	1	0	0	5.6	7.8	1	125	0	84	0	1	0	0	(-)	0	125	84
55.08	1	Male	1	29.4	1	99	1	3.5	4.5	1.28571428571429	1	1	0	0	45	1	56	1	600	1	1	182	0	117	0	65	0	0	106	0	108	0	1	0	0	5.6	6.5	0	137	1	103	1	1	1	0	(-)	1	137	103
51.09	1	Male	1	28.6	1	98	1	5.5	6.2	1.12727272727273	1	1	1	0	20	0	24	0	56	0	1	216	0	95	0	54	0	0	146	1	100	0	1	1	1	6.8	4.5	0	140	1	96	1	1	1	0	(-)	1	140	96
75.07	1	Male	1	29.9	1	99	1	5	6.7	1.34	1	1	1	1	40	1	64	1	49	0	0	185	0	151	1	59	0	0	113	0	154	1	1	1	1	7.1	6.1	0	134	1	81	0	1	1	0	(-)	1	134	81
45	0	Male	1	32	1	101.5	1	5.1	5.4	1.05882352941176	1	1	1	1	63	1	134	1	91	1	1	194	0	95	0	50	0	0	132	0	118	1	1	1	0	6.3	5.9	0	123	0	84	0	1	0	0	(-)	0	123	84
58.08	1	Male	1	31.8	1	96	1	5	4.4	0.88	0	2	1	1	24	0	35	1	32	0	0	222	1	165	1	52	0	0	156	1	97	0	0	1	0	6.4	5.8	0	144	1	98	1	0	1	0	(-)	1	144	98
52.1	1	Male	1	25.9	1	93	0	4	3.9	0.975	0	2	0	0	23	0	32	1	57	0	1	210	0	175	1	44	0	1	150	1	92	0	0	0	0	6.1	7.2	1	134	1	83	0	1	1	0	(-)	1	134	83
43.08	0	Male	1	36	1	104	1	5.3	3.8	0.716981132075472	0	2	0	0	23	0	40	1	52	0	1	170	0	196	1	43	0	1	110	0	91	0	0	0	0	5.5	6.2	0	124	0	85	1	1	1	0	(-)	1	124	85
44	0	Male	1	36	1	120.5	1	3.5	4.5	1.28571428571429	1	1	1	1	42	1	72	1	60	0	1	197	0	199	1	44	0	1	135	0	119	1	1	1	1	6.9	8.6	1	141	1	95	1	0	1	1	(+)	1	141	95
62.03	1	Male	1	27.4	1	90	0	3.3	4.5	1.36363636363636	1	1	1	0	15	0	22	0	34	0	0	194	0	158	1	53	0	0	126	0	187	1	1	1	1	8.3	5.4	0	124	0	79	0	0	1	1	(+)	1	124	79
50.03	1	Male	1	27.4	1	93.5	0	5	4.4	0.88	0	2	1	0	17	0	17	0	31	0	0	202	0	152	1	47	0	1	140	1	94	0	0	0	0	5.9	5.1	0	132	1	86	1	1	1	0	(-)	1	132	86
52.11	1	Male	1	26.1	1	94.5	0	6.1	6.4	1.04918032786885	1	1	1	1	46	1	107	1	175	1	1	248	1	161	1	63	0	0	170	1	112	1	1	0	0	5.7	8	1	127	0	84	0	0	0	1	(+)	1	127	84
67.07	1	Male	1	26.8	1	92	0	3.9	2.4	0.615384615384615	0	2	1	0	17	0	18	0	28	0	0	194	0	157	1	50	0	0	127	0	118	1	1	1	1	6.7	4.9	0	119	0	73	0	1	1	0	(-)	0	119	73
55.05	1	Male	1	29.8	1	95.5	1	4	3.7	0.925	0	2	1	0	22	0	20	0	205	1	1	223	1	309	1	49	0	1	143	1	151	1	1	1	1	8	6.2	0	138	1	99	1	1	1	1	(+)	1	138	99
62.1	1	Male	1	24.5	0	92	0	4.8	2.6	0.541666666666667	0	2	0	0	20	0	25	0	30	0	0	234	1	100	0	80	0	0	143	1	114	1	1	0	0	5.5	5.9	0	131	1	83	0	1	1	0	(-)	1	131	83
52.07	1	Male	1	30.6	1	105	1	4.1	3.2	0.780487804878049	0	2	1	0	20	0	24	0	88	1	1	139	0	429	1	43	0	1	56	0	108	0	1	0	0	5.8	6.5	0	138	1	80	0	1	1	1	(+)	1	138	80
58.08	1	Male	1	28.7	1	97	1	4.4	3.1	0.704545454545454	0	2	1	1	26	0	45	1	55	0	1	197	0	204	1	44	0	1	130	0	88	0	0	0	0	5.5	7.1	1	117	0	75	0	1	0	1	(+)	1	117	75
56.03	1	Male	1	26.4	1	91.5	0	5.1	4.2	0.823529411764706	0	2	1	0	22	0	29	0	66	0	1	217	0	172	1	50	0	0	148	1	102	0	1	0	0	5.6	7.9	1	113	0	85	1	1	0	1	(+)	1	113	85
55.04	1	Male	1	29.7	1	100.5	1	4.2	2.9	0.69047619047619	0	2	1	0	17	0	20	0	27	0	0	253	1	94	0	54	0	0	182	1	113	1	1	0	0	5.6	7.6	1	158	1	104	1	1	1	1	(+)	1	158	104
60.02	1	Male	1	27.7	1	95	1	4.1	4.9	1.19512195121951	1	1	1	1	40	1	49	1	114	1	1	207	0	181	1	66	0	0	125	0	114	1	1	0	0	6.1	7	1	135	1	86	1	1	1	1	(+)	1	135	86
57.02	1	Male	1	28	1	92.5	0	4	2.7	0.675	0	2	0	0	28	0	41	1	49	0	0	219	0	118	0	60	0	0	139	0	110	1	1	0	0	5.7	5.9	0	130	1	82	0	1	1	0	(-)	1	130	82
54.04	1	Male	1	29.4	1	96	1	6	7.5	1.25	1	1	0	0	18	0	22	0	73	1	1	200	0	100	0	77	0	0	110	0	114	1	1	0	0	5.5	7	1	127	0	87	1	1	0	1	(+)	1	127	87
46.09	0	Male	1	26.1	1	91	0	4	3.5	0.875	0	2	0	0	17	0	19	0	21	0	0	237	1	138	0	45	0	1	170	1	110	1	1	0	0	5.8	7.9	1	130	1	92	1	0	1	0	(-)	1	130	92
55.08	1	Male	1	25.5	1	92.5	0	4.3	8.6	2	1	1	1	0	19	0	20	0	41	0	0	205	0	168	1	58	0	0	126	0	98	0	0	0	0	5.6	3.2	0	140	1	83	0	1	1	1	(+)	1	140	83
61.11	1	Male	1	28.5	1	94	0	6.1	3.9	0.639344262295082	0	2	1	0	23	0	20	0	29	0	0	186	0	148	0	33	1	1	126	0	110	1	1	0	0	5.6	5.5	0	140	1	97	1	0	1	1	(+)	1	140	97
48.04	0	Male	1	27.2	1	93.5	0	3.5	3.8	1.08571428571429	1	1	1	1	25	0	45	1	63	0	1	171	0	115	0	49	0	1	105	0	153	1	1	1	1	7.6	6.8	0	124	0	90	1	1	0	1	(+)	1	124	90
48.07	0	Male	1	45.5	1	139	1	8.5	10.6	1.24705882352941	1	1	1	1	36	1	62	1	45	0	0	207	0	86	0	53	0	0	145	1	131	1	1	1	0	6.4	5.7	0	138	1	80	0	1	0	0	(-)	1	138	80
49.05	0	Male	1	27.3	1	90.5	0	1.7	1.8	1.05882352941176	1	1	1	0	17	0	20	0	53	0	1	200	0	210	1	62	0	0	120	0	161	1	1	1	1	6.5	5.9	0	121	0	80	0	1	1	0	(-)	0	121	80
54.06	1	Male	1	25.2	1	90.5	0	4	6.7	1.675	1	1	1	0	15	0	14	0	18	0	0	195	0	168	1	46	0	1	131	0	106	0	1	0	0	5.4	4.3	0	128	0	86	1	1	0	0	(-)	1	128	86
63.05	1	Male	1	28.9	1	103	1	3.9	5.9	1.51282051282051	1	1	1	1	28	0	39	1	41	0	0	200	0	159	1	45	0	1	136	0	108	0	1	0	0	5.8	3.7	0	134	1	82	0	1	1	0	(-)	1	134	82
39.04	0	Male	1	25.8	1	90	0	3.9	5.2	1.33333333333333	1	1	1	0	18	0	23	0	28	0	0	192	0	134	0	56	0	0	113	0	111	1	1	0	0	5.6	4.6	0	137	1	84	0	1	0	0	(-)	1	137	84
60	1	Male	1	24.6	0	90.5	0	2.7	4	1.48148148148148	1	1	1	1	42	1	67	1	51	0	1	254	1	179	1	45	0	1	188	1	122	1	1	1	0	6.4	6.6	0	127	0	86	1	0	0	0	(-)	1	127	86
53.05	1	Male	1	29.2	1	94.5	0	3.6	3.7	1.02777777777778	1	1	1	1	19	0	33	1	38	0	0	216	0	195	1	42	0	1	147	1	93	0	0	0	0	5.6	6.3	0	135	1	86	1	0	1	0	(-)	1	135	86
56.04	1	Male	1	29.1	1	95	1	3.5	3.9	1.11428571428571	1	1	1	1	28	0	55	1	39	0	0	215	0	150	1	45	0	1	143	1	151	1	1	1	1	7.8	4.3	0	144	1	86	1	0	1	0	(-)	1	144	86
54.08	1	Male	1	27.6	1	95.5	1	4.6	6.7	1.45652173913044	1	1	1	1	23	0	31	1	54	0	1	251	1	193	1	43	0	1	176	1	105	0	1	1	1	6.5	6.6	0	135	1	79	0	1	1	0	(-)	1	135	79
48.02	0	Male	1	28.5	1	95	1	3.4	2.7	0.794117647058824	0	2	1	0	21	0	26	0	34	0	0	194	0	170	1	37	1	1	138	0	85	0	0	1	1	6.5	8.8	1	134	1	88	1	1	0	0	(-)	1	134	88
71.02	1	Male	1	30.6	1	95	1	2.6	3.5	1.34615384615385	1	1	0	0	19	0	14	0	16	0	0	168	0	115	0	38	1	1	118	0	105	0	1	0	0	6.1	3.7	0	125	0	96	1	1	1	1	(+)	1	125	96
60.04	1	Male	1	28.6	1	93	0	3.4	2.9	0.852941176470588	0	2	1	0	13	0	15	0	24	0	0	157	0	204	1	45	0	1	88	0	103	0	1	0	0	5.8	5.5	0	131	1	79	0	0	1	1	(+)	1	131	79
51.03	1	Male	1	27.1	1	91	0	3.4	4.3	1.26470588235294	1	1	0	0	15	0	16	0	64	0	1	196	0	194	1	45	0	1	126	0	89	0	0	0	0	5.4	7.4	1	128	0	86	1	1	1	0	(-)	1	128	86
47.08	0	Male	1	28.3	1	93.5	0	4.9	5	1.02040816326531	1	1	1	1	17	0	35	1	55	0	1	203	0	259	1	42	0	1	128	0	118	1	1	1	1	6.9	6.6	0	115	0	77	0	1	1	0	(-)	0	115	77
42.03	0	Male	1	29.8	1	94	0	3.3	4.4	1.33333333333333	1	1	1	1	30	0	67	1	33	0	0	226	1	204	1	41	0	1	160	1	123	1	1	0	0	5.6	8.5	1	145	1	103	1	1	1	0	(-)	1	145	103
70.04	1	Male	1	25.9	1	91.5	0	5.3	6.6	1.24528301886792	1	1	1	1	24	0	34	1	38	0	0	201	0	164	1	44	0	1	137	0	94	0	0	0	0	5.7	6.8	0	135	1	86	1	0	0	1	(+)	1	135	86
47.01	0	Male	1	35.4	1	106	1	4.7	5.1	1.08510638297872	1	1	1	1	38	1	43	1	35	0	0	210	0	154	1	50	0	0	143	1	102	0	1	0	0	6	6.6	0	132	1	76	0	1	1	0	(-)	1	132	76
51.11	1	Male	1	23.3	0	91.5	0	3.3	4.1	1.24242424242424	1	1	1	1	45	1	54	1	108	1	1	164	0	245	1	73	0	0	67	0	124	1	1	1	1	7.1	5.8	0	139	1	80	0	1	1	0	(-)	1	139	80
62.09	1	Male	1	29.1	1	100	1	5.2	6.4	1.23076923076923	1	1	1	0	23	0	22	0	45	0	0	204	0	266	1	41	0	1	140	1	115	1	1	0	0	5.9	7.4	1	117	0	64	0	0	1	1	(+)	1	117	64
50.11	1	Male	1	27.8	1	94	0	4.4	3.8	0.863636363636364	0	2	1	0	28	0	27	0	100	1	1	193	0	298	1	48	0	1	120	0	103	0	1	0	0	5.4	8.1	1	148	1	110	1	1	1	0	(-)	1	148	110
68.05	1	Male	1	27.9	1	93.5	0	4	4.5	1.125	1	1	1	1	22	0	33	1	45	0	0	267	1	176	1	83	0	0	163	1	97	0	0	0	0	5.8	4.1	0	129	0	88	1	1	1	1	(+)	1	129	88
70.06	1	Male	1	24.5	0	96.5	1	3.5	2.5	0.714285714285714	0	2	0	0	20	0	20	0	36	0	0	209	0	88	0	58	0	0	138	0	111	1	1	0	0	6.1	6.2	0	137	1	74	0	0	1	0	(-)	1	137	74
48.08	0	Male	1	29.2	1	94	0	5.1	5.9	1.15686274509804	1	1	1	0	14	0	13	0	15	0	0	259	1	391	1	42	0	1	164	1	100	0	1	0	0	5.4	4.4	0	135	1	85	1	0	1	0	(-)	1	135	85
57.07	1	Male	1	30.9	1	104	1	2.8	4.2	1.5	1	1	1	0	14	0	19	0	48	0	0	241	1	453	1	40	0	1	148	1	111	1	1	1	1	6.6	7.9	1	118	0	88	1	1	1	0	(-)	1	118	88
66.11	1	Male	1	28.3	1	95	1	2.7	2.2	0.814814814814815	0	2	0	0	25	0	28	0	75	1	1	214	0	104	0	60	0	0	140	1	134	1	1	1	1	6.5	7.1	1	146	1	70	0	1	1	0	(-)	1	146	70
57	1	Male	1	27.4	1	95	1	4.2	3	0.714285714285714	0	2	1	1	28	0	50	1	40	0	0	152	0	230	1	33	1	1	98	0	139	1	1	1	1	7.4	4.7	0	115	0	68	0	1	1	0	(-)	0	115	68
44.09	0	Male	1	28.7	1	93	0	5	5.2	1.04	1	1	1	1	18	0	36	1	30	0	0	188	0	238	1	36	1	1	130	0	92	0	0	0	0	5.8	7.5	1	138	1	87	1	1	1	0	(-)	1	138	87
56.09	1	Male	1	25.6	1	91	0	4	3.4	0.85	0	2	0	0	19	0	17	0	30	0	0	178	0	152	1	50	0	0	111	0	95	0	0	0	0	5.6	6.6	0	128	0	88	1	1	1	1	(+)	1	128	88
35.08	0	Male	1	29.1	1	102.5	1	6.4	6.7	1.046875	1	1	1	1	28	0	54	1	56	0	1	149	0	189	1	38	1	1	100	0	129	1	1	0	0	6	6.1	0	107	0	74	0	1	1	0	(-)	0	107	74
51.05	1	Male	1	41.6	1	128	1	7.9	9.6	1.21518987341772	1	1	1	1	44	1	41	1	42	0	0	187	0	132	0	54	0	0	116	0	193	1	1	1	1	8.5	4.2	0	171	1	95	1	0	0	0	(-)	1	171	95
51.06	1	Male	1	28.3	1	91.5	0	6	3.8	0.633333333333333	0	2	0	0	26	0	36	1	350	1	1	213	0	530	1	41	0	1	116	0	117	1	1	0	0	5.3	8.1	1	132	1	81	0	1	1	0	(-)	1	132	81
51.1	1	Male	1	37	1	115	1	7.7	4	0.519480519480519	0	2	0	0	22	0	22	0	23	0	0	144	0	121	0	48	0	1	81	0	110	1	1	1	0	6.3	6	0	123	0	70	0	0	0	1	(+)	1	123	70
45.07	0	Male	1	35.2	1	109	1	5.9	8.7	1.47457627118644	1	1	1	1	30	0	46	1	40	0	0	210	0	236	1	49	0	1	140	1	114	1	1	0	0	5.8	7.6	1	140	1	77	0	0	0	1	(+)	1	140	77
51.05	1	Male	1	29.7	1	99	1	6	5.2	0.866666666666667	0	2	0	0	18	0	17	0	32	0	0	177	0	175	1	37	1	1	119	0	105	0	1	0	0	5.5	8.2	1	121	0	88	1	1	1	0	(-)	1	121	88
55.02	1	Male	1	30.2	1	104	1	5.9	8.6	1.45762711864407	1	1	0	0	22	0	21	0	57	0	1	199	0	187	1	64	0	0	117	0	115	1	1	0	0	6	7.6	1	132	1	98	1	1	0	1	(+)	1	132	98
47.07	0	Male	1	29.1	1	94.5	0	4.7	4.9	1.04255319148936	1	1	1	1	22	0	46	1	49	0	0	210	0	288	1	45	0	1	128	0	92	0	0	0	0	5.1	8.4	1	141	1	84	0	1	1	0	(-)	1	141	84
61.06	1	Male	1	27.6	1	94.5	0	4.4	3.9	0.886363636363636	0	2	0	0	18	0	15	0	33	0	0	167	0	164	1	38	1	1	115	0	95	0	0	0	0	5.6	4.7	0	147	1	82	0	1	1	1	(+)	1	147	82
52.07	1	Male	1	27.2	1	90	0	3.9	4.7	1.20512820512821	1	1	0	0	23	0	37	1	28	0	0	292	1	111	0	58	0	0	215	1	114	1	1	0	0	5.4	6.2	0	130	1	94	1	1	1	0	(-)	1	130	94
60.04	1	Male	1	27.8	1	90	0	5.3	4	0.754716981132076	0	2	0	0	20	0	20	0	45	0	0	203	0	170	1	57	0	0	127	0	97	0	0	0	0	5.8	5.4	0	145	1	93	1	1	1	0	(-)	1	145	93
70.09	1	Male	1	25.3	1	96.5	1	4.7	3.7	0.787234042553192	0	2	0	0	27	0	25	0	20	0	0	201	0	119	0	80	0	0	113	0	119	1	1	0	0	6	8.1	1	115	0	69	0	0	0	1	(+)	1	115	69
54.09	1	Male	1	26.3	1	94	0	2.8	4	1.42857142857143	1	1	1	1	44	1	68	1	66	0	1	232	1	171	1	42	0	1	166	1	118	1	1	1	0	6.4	6.3	0	170	1	110	1	0	1	0	(-)	1	170	110
73.09	1	Male	1	30.7	1	107	1	4.9	4.2	0.857142857142857	0	2	1	0	30	0	23	0	57	0	1	194	0	133	0	67	0	0	101	0	121	1	1	0	0	6.1	5.8	0	130	1	78	0	1	0	1	(+)	1	130	78
54.07	1	Male	1	28.6	1	97.5	1	4.6	4.9	1.06521739130435	1	1	1	1	33	1	43	1	51	0	1	221	1	133	0	43	0	1	156	1	104	0	1	1	0	6.3	7.3	1	116	0	69	0	0	1	1	(+)	1	116	69
67	1	Male	1	30.4	1	94	0	4.4	5.7	1.29545454545455	1	1	1	0	18	0	26	0	22	0	0	192	0	105	0	46	0	1	131	0	147	1	1	1	1	7	6.7	0	132	1	76	0	0	0	1	(+)	1	132	76
56.11	1	Male	1	33.2	1	99	1	6.2	7.9	1.2741935483871	1	1	1	1	45	1	50	1	61	0	1	111	0	97	0	38	1	1	61	0	117	1	1	1	0	6.2	7.2	1	141	1	90	1	1	1	1	(+)	1	141	90
42.06	0	Male	1	28.3	1	96	1	5	5.5	1.1	1	1	1	1	22	0	44	1	52	0	1	243	1	225	1	49	0	1	167	1	112	1	1	0	0	5.8	6.5	0	130	1	82	0	1	1	0	(-)	1	130	82
67.04	1	Male	1	29.8	1	98	1	4.2	5.4	1.28571428571429	1	1	1	1	34	1	32	1	52	0	1	163	0	252	1	38	1	1	99	0	101	0	1	0	0	5.4	7.9	1	134	1	70	0	1	1	1	(+)	1	134	70
60.03	1	Male	1	27.9	1	96.5	1	5.1	6.4	1.25490196078431	1	1	1	1	32	1	50	1	69	0	1	200	0	129	0	46	0	1	141	1	140	1	1	1	1	6.9	5.8	0	129	0	86	1	0	1	0	(-)	1	129	86
53.02	1	Male	1	24	0	90	0	4.7	3.7	0.787234042553192	0	2	0	0	13	0	15	0	25	0	0	174	0	102	0	58	0	0	113	0	114	1	1	1	0	6.3	5.8	0	134	1	77	0	1	0	0	(-)	1	134	77
47.09	0	Male	1	26.2	1	90	0	3.7	5	1.35135135135135	1	1	0	0	20	0	31	1	51	0	1	219	0	211	1	41	0	1	155	1	107	0	1	0	0	5	6.2	0	133	1	92	1	1	0	1	(+)	1	133	92
63.06	1	Male	1	24.7	0	92	0	5.1	3.4	0.666666666666667	0	2	0	0	9	0	14	0	38	0	0	182	0	168	1	45	0	1	128	0	115	1	1	0	0	5.9	5.2	0	108	0	67	0	1	1	1	(+)	1	108	67
59.01	1	Male	1	29.6	1	113	1	6.4	5.1	0.796875	0	2	1	1	85	1	99	1	49	0	0	148	0	234	1	44	0	1	74	0	104	0	1	0	0	5.9	6.2	0	140	1	74	0	0	1	1	(+)	1	140	74
58.11	1	Male	1	31.6	1	97	1	3.4	4.4	1.29411764705882	1	1	1	1	25	0	52	1	48	0	0	159	0	156	1	51	0	0	98	0	124	1	1	1	1	7	5.7	0	132	1	82	0	0	0	1	(+)	1	132	82
53.03	1	Male	1	28.3	1	91	0	6.1	3.9	0.639344262295082	0	2	1	0	13	0	20	0	133	1	1	195	0	184	1	61	0	0	122	0	226	1	1	1	1	11.1	3.4	0	122	0	79	0	1	1	1	(+)	1	122	79
35.11	0	Male	1	25.2	1	92	0	4.7	6	1.27659574468085	1	1	1	1	34	1	76	1	79	1	1	190	0	204	1	65	0	0	104	0	106	0	1	0	0	5.5	7.9	1	158	1	90	1	1	1	0	(-)	1	158	90
38.06	0	Male	1	28.6	1	90.5	0	5.8	4.7	0.810344827586207	0	2	0	0	18	0	19	0	18	0	0	223	1	221	1	56	0	0	151	1	101	0	1	0	0	5.7	8	1	119	0	74	0	0	0	0	(-)	0	119	74
37.07	0	Male	1	27.5	1	99.5	1	5.4	6.7	1.24074074074074	1	1	1	0	21	0	27	0	42	0	0	210	0	92	0	52	0	0	143	1	105	0	1	0	0	5.4	6	0	130	1	84	0	1	0	0	(-)	1	130	84
39.1	0	Male	1	28.8	1	91	0	5	7.1	1.42	1	1	1	1	97	1	154	1	64	0	1	242	1	247	1	47	0	1	160	1	106	0	1	0	0	5.8	6.9	0	112	0	64	0	0	1	0	(-)	0	112	64
47.09	0	Male	1	26.7	1	90	0	2.7	2.5	0.925925925925926	0	2	1	0	11	0	12	0	20	0	0	144	0	118	0	36	1	1	94	0	106	0	1	0	0	5.7	5.7	0	118	0	82	0	1	1	0	(-)	0	118	82
66.09	1	Male	1	27.3	1	93	0	4.4	3.9	0.886363636363636	0	2	0	0	26	0	16	0	24	0	0	176	0	58	0	60	0	0	105	0	101	0	1	0	0	5.6	6	0	152	1	96	1	1	1	1	(+)	1	152	96
49.05	0	Male	1	27	1	97	1	6.4	6.4	1	1	1	0	0	22	0	22	0	26	0	0	184	0	103	0	69	0	0	98	0	105	0	1	0	0	5.4	8.4	1	160	1	110	1	1	0	0	(-)	1	160	110
51.08	1	Male	1	26.6	1	92	0	5.5	4.6	0.836363636363636	0	2	1	1	22	0	36	1	29	0	0	224	1	89	0	51	0	0	152	1	102	0	1	0	0	5.3	6.7	0	132	1	96	1	1	1	0	(-)	1	132	96
48.08	0	Male	1	28.7	1	90	0	3.9	4.5	1.15384615384615	1	1	0	0	18	0	9	0	129	1	1	237	1	145	0	85	0	0	136	0	101	0	1	0	0	5.3	5.3	0	134	1	84	0	1	1	0	(-)	1	134	84
38.05	0	Male	1	28.2	1	92.5	0	6.1	6.8	1.11475409836066	1	1	1	1	24	0	56	1	55	0	1	223	1	231	1	54	0	0	140	1	103	0	1	0	0	5.7	8.1	1	105	0	64	0	0	1	0	(-)	0	105	64
47	0	Male	1	34.2	1	102	1	4.5	3.9	0.866666666666667	0	2	0	0	24	0	38	1	87	1	1	171	0	182	1	47	0	1	106	0	102	0	1	0	0	5.5	8.2	1	125	0	82	0	1	1	0	(-)	0	125	82
54.08	1	Male	1	29.4	1	98	1	5.1	6.4	1.25490196078431	1	1	1	1	28	0	40	1	65	0	1	203	0	215	1	41	0	1	133	0	108	0	1	0	0	5.3	6.3	0	120	0	84	0	1	0	0	(-)	0	120	84
50.09	1	Male	1	22.9	0	90	0	5.9	5.6	0.949152542372881	0	2	0	0	16	0	14	0	31	0	0	225	1	87	0	71	0	0	142	1	100	0	1	0	0	5.4	6	0	146	1	96	1	1	0	0	(-)	1	146	96
45.05	0	Male	1	29.3	1	103	1	3.5	4.5	1.28571428571429	1	1	1	1	22	0	51	1	170	1	1	218	0	384	1	38	1	1	139	0	101	0	1	0	0	5.5	6.3	0	97	0	62	0	1	1	0	(-)	0	97	62
54.01	1	Male	1	24.9	0	92	0	6.2	5.2	0.838709677419355	0	2	0	0	19	0	21	0	23	0	0	205	0	153	1	47	0	1	140	1	101	0	1	0	0	5.9	6.7	0	121	0	82	0	1	0	0	(-)	0	121	82
59	1	Male	1	25.1	1	91	0	4.9	5.7	1.16326530612245	1	1	1	1	36	1	49	1	57	0	1	204	0	753	1	44	0	1	81	0	105	0	1	1	0	6.3	6.7	0	115	0	76	0	1	0	0	(-)	0	115	76
70	1	Male	1	28.3	1	91	0	2.9	4.4	1.51724137931034	1	1	1	1	25	0	45	1	53	0	1	253	1	188	1	35	1	1	188	1	101	0	1	1	0	6.3	8.4	1	109	0	67	0	1	1	0	(-)	0	109	67
45.1	0	Male	1	34	1	96	1	6.6	4.9	0.742424242424243	0	2	0	0	20	0	23	0	26	0	0	179	0	98	0	49	0	1	116	0	106	0	1	0	0	5.5	8.4	1	144	1	90	1	1	0	0	(-)	1	144	90
56.05	1	Male	1	26.2	1	93	0	4.9	3.4	0.693877551020408	0	2	0	0	22	0	23	0	32	0	0	173	0	59	0	51	0	0	115	0	103	0	1	0	0	5.9	7.7	1	123	0	76	0	1	1	1	(+)	1	123	76
64.02	1	Male	1	24.9	0	90	0	3.7	3.5	0.945945945945946	0	2	0	0	19	0	16	0	86	1	1	173	0	118	0	66	0	0	90	0	101	0	1	0	0	5.5	4.5	0	146	1	87	1	1	1	1	(+)	1	146	87
48.1	0	Male	1	25.9	1	90	0	3.4	5	1.47058823529412	1	1	1	0	18	0	29	0	31	0	0	232	1	101	0	46	0	1	173	1	109	0	1	0	0	6.1	7.6	1	124	0	88	1	0	1	0	(-)	1	124	88
62.04	1	Male	1	27.2	1	93	0	5.4	3.5	0.648148148148148	0	2	0	0	16	0	14	0	26	0	0	187	0	103	0	51	0	0	135	0	100	0	1	0	0	6	6.3	0	130	1	88	1	1	1	1	(+)	1	130	88
68.02	1	Male	1	28.5	1	100	1	5.9	6	1.01694915254237	1	1	0	0	19	0	18	0	15	0	0	249	1	95	0	61	0	0	179	1	104	0	1	0	0	5.5	4.5	0	131	1	69	0	0	0	0	(-)	1	131	69
58.09	1	Male	1	22.9	0	94	0	4.7	2.9	0.617021276595745	0	2	1	0	19	0	25	0	42	0	0	186	0	256	1	49	0	1	116	0	101	0	1	0	0	5.4	7.8	1	121	0	72	0	1	1	0	(-)	0	121	72
72.08	1	Male	1	25.1	1	91	0	4.5	3	0.666666666666667	0	2	0	0	28	0	32	1	43	0	0	192	0	81	0	64	0	0	117	0	105	0	1	0	0	5.6	8.3	1	156	1	84	0	1	1	1	(+)	1	156	84
65.02	1	Male	1	25.7	1	92.5	0	3.9	3.2	0.820512820512821	0	2	1	1	27	0	38	1	89	1	1	221	1	221	1	50	0	0	147	1	113	1	1	0	0	5.8	6.5	0	130	1	86	1	1	1	0	(-)	1	130	86
54.04	1	Male	1	28.5	1	94.5	0	2.4	4.1	1.70833333333333	1	1	1	1	30	0	41	1	155	1	1	274	1	300	1	35	1	1	197	1	119	1	1	1	0	6.3	4.2	0	110	0	77	0	1	1	0	(-)	0	110	77
64	1	Male	1	24.3	0	94	0	4.7	3.5	0.74468085106383	0	2	1	0	19	0	19	0	21	0	0	178	0	151	1	46	0	1	113	0	97	0	0	0	0	5.9	6.5	0	132	1	69	0	1	1	1	(+)	1	132	69
59.1	1	Male	1	25.5	1	92	0	6.4	5.6	0.875	0	2	1	0	24	0	28	0	28	0	0	224	1	133	0	55	0	0	154	1	97	0	0	0	0	5.8	6	0	132	1	83	0	1	0	1	(+)	1	132	83
57.01	1	Male	1	23.3	0	92	0	4.2	3.3	0.785714285714286	0	2	1	0	14	0	16	0	67	0	1	205	0	221	1	49	0	1	130	0	118	1	1	1	0	6.3	8.1	1	119	0	80	0	0	1	1	(+)	1	119	80
61.04	1	Male	1	26.8	1	96	1	5.3	4.5	0.849056603773585	0	2	1	0	19	0	26	0	30	0	0	240	1	283	1	48	0	1	164	1	97	0	0	0	0	6	9.3	1	132	1	85	1	1	1	0	(-)	1	132	85
45.06	0	Male	1	30.8	1	108.5	1	5.5	6.5	1.18181818181818	1	1	1	1	31	1	55	1	37	0	0	174	0	133	0	48	0	1	113	0	118	1	1	1	0	6.3	7.1	1	139	1	88	1	1	1	0	(-)	1	139	88
55.09	1	Male	1	27.2	1	100	1	4	6.5	1.625	1	1	1	1	33	1	42	1	267	1	1	172	0	296	1	39	1	1	102	0	107	0	1	0	0	6.1	5.9	0	126	0	85	1	1	1	1	(+)	1	126	85
45.01	0	Male	1	27.9	1	91	0	5.3	6	1.13207547169811	1	1	1	0	18	0	29	0	29	0	0	213	0	208	1	57	0	0	138	0	90	0	0	0	0	5.4	6.7	0	157	1	103	1	0	1	0	(-)	1	157	103
46.04	0	Male	1	27.2	1	93.5	0	5.5	5.7	1.03636363636364	1	1	1	1	16	0	35	1	45	0	0	217	0	164	1	46	0	1	151	1	96	0	0	1	1	6.5	5	0	120	0	89	1	1	1	0	(-)	1	120	89
58.03	1	Male	1	27.1	1	93	0	3.7	4.2	1.13513513513514	1	1	1	1	30	0	34	1	69	0	1	187	0	73	0	43	0	1	125	0	134	1	1	1	1	6.7	4.5	0	107	0	61	0	1	1	0	(-)	0	107	61
83.03	1	Male	1	28.7	1	101	1	3.5	2.7	0.771428571428571	0	2	0	0	13	0	9	0	17	0	0	137	0	71	0	40	0	1	82	0	117	1	1	1	0	6.2	6.7	0	125	0	65	0	0	1	1	(+)	1	125	65
42.06	0	Male	1	29.6	1	92	0	4.7	3.6	0.765957446808511	0	2	0	0	19	0	15	0	32	0	0	247	1	152	1	59	0	0	164	1	103	0	1	0	0	5.4	5	0	142	1	90	1	1	1	1	(+)	1	142	90
51.04	1	Male	1	29	1	96.5	1	4.9	5.7	1.16326530612245	1	1	1	1	50	1	66	1	281	1	1	199	0	133	0	39	1	1	142	1	132	1	1	1	1	7.7	6.9	0	133	1	91	1	0	0	0	(-)	1	133	91
64.06	1	Male	1	30	1	100	1	5.4	5.7	1.05555555555556	1	1	1	0	22	0	25	0	40	0	0	214	0	85	0	59	0	0	139	0	109	0	1	0	0	6	7.1	1	140	1	88	1	1	1	1	(+)	1	140	88
46.02	0	Male	1	29.6	1	101	1	3.9	4.6	1.17948717948718	1	1	1	1	46	1	151	1	150	1	1	210	0	167	1	54	0	0	142	1	149	1	1	0	0	6.2	5.3	0	120	0	71	0	1	1	0	(-)	0	120	71
42.03	0	Male	1	31.1	1	102.5	1	7.5	4.4	0.586666666666667	0	2	1	1	35	1	37	1	55	0	1	150	0	141	0	44	0	1	93	0	110	1	1	1	1	6.7	7.7	1	114	0	76	0	1	1	0	(-)	0	114	76
47.03	0	Male	1	32.7	1	106	1	4.7	5.9	1.25531914893617	1	1	1	1	42	1	75	1	59	0	1	213	0	158	1	58	0	0	140	1	99	0	0	0	0	5	6.9	0	158	1	102	1	0	0	0	(-)	1	158	102
50.08	1	Male	1	30.5	1	103	1	3.7	4.1	1.10810810810811	1	1	1	1	29	0	61	1	69	0	1	199	0	408	1	38	1	1	120	0	96	0	0	0	0	5.2	9	1	139	1	86	1	1	1	0	(-)	1	139	86
46.04	0	Male	1	28.7	1	95	1	4.9	5	1.02040816326531	1	1	1	1	52	1	62	1	135	1	1	185	0	194	1	42	0	1	121	0	131	1	1	0	0	5.4	4.4	0	121	0	78	0	1	1	1	(+)	1	121	78
46.07	0	Male	1	28.2	1	95	1	3.7	5	1.35135135135135	1	1	1	1	37	1	50	1	34	0	0	171	0	136	0	58	0	0	90	0	97	0	0	0	0	5.8	5.7	0	110	0	82	0	1	1	1	(+)	1	110	82
65.09	1	Male	1	28.5	1	94	0	4.7	5.2	1.1063829787234	1	1	1	1	41	1	59	1	54	0	1	161	0	139	0	51	0	0	97	0	145	1	1	1	1	8.1	6.3	0	132	1	75	0	0	0	0	(-)	1	132	75
39.1	0	Male	1	35.3	1	112.5	1	5.5	6.6	1.2	1	1	1	1	27	0	43	1	57	0	1	277	1	338	1	41	0	1	197	1	92	0	0	0	0	6	7.3	1	140	1	100	1	0	0	0	(-)	1	140	100
47.03	0	Male	1	27.2	1	92	0	4	3.9	0.975	0	2	1	0	15	0	15	0	18	0	0	195	0	177	1	40	0	1	135	0	92	0	0	0	0	5.7	5	0	136	1	86	1	1	1	1	(+)	1	136	86
41.1	0	Male	1	35.1	1	104	1	4.8	8	1.66666666666667	1	1	1	1	49	1	75	1	103	1	1	356	1	189	1	61	0	0	275	1	102	0	1	1	0	6.2	9.6	1	147	1	94	1	0	0	0	(-)	1	147	94
44.11	0	Male	1	29.2	1	93.5	0	3.9	6.1	1.56410256410256	1	1	1	1	21	0	37	1	72	1	1	226	1	225	1	49	0	1	150	1	103	0	1	0	0	5.7	3.8	0	155	1	95	1	1	0	0	(-)	1	155	95
54	1	Male	1	27	1	90	0	3.7	4.1	1.10810810810811	1	1	1	1	30	0	34	1	30	0	0	183	0	154	1	64	0	0	106	0	106	0	1	0	0	5.7	6.5	0	132	1	84	0	1	1	0	(-)	1	132	84
48.04	0	Male	1	24.6	0	92.5	0	4	3.9	0.975	0	2	0	0	18	0	18	0	16	0	0	181	0	118	0	31	1	1	134	0	92	0	0	0	0	4.9	5.8	0	115	0	74	0	0	0	1	(+)	1	115	74
52.11	1	Male	1	30.5	1	98.5	1	4	5.7	1.425	1	1	1	0	22	0	28	0	85	1	1	184	0	238	1	41	0	1	118	0	162	1	1	1	1	7.6	4.9	0	135	1	90	1	1	0	1	(+)	1	135	90
46.01	0	Male	1	29.6	1	90	0	4.9	6.2	1.26530612244898	1	1	1	0	22	0	30	0	35	0	0	175	0	202	1	44	0	1	103	0	209	1	1	1	1	9.4	4.7	0	133	1	87	1	0	0	1	(+)	1	133	87
75.04	1	Male	1	27	1	91.5	0	6.7	5	0.746268656716418	0	2	0	0	18	0	20	0	13	0	0	128	0	76	0	44	0	1	76	0	110	1	1	0	0	5.6	7.6	1	140	1	79	0	0	1	1	(+)	1	140	79
47.02	0	Male	1	32.4	1	97	1	4.4	6	1.36363636363636	1	1	1	1	49	1	104	1	105	1	1	194	0	244	1	51	0	0	115	0	102	0	1	0	0	5.7	8.9	1	133	1	89	1	0	0	0	(-)	1	133	89
43.07	0	Male	1	27.8	1	91	0	3.5	3.4	0.971428571428571	0	2	1	0	15	0	24	0	28	0	0	210	0	158	1	49	0	1	142	1	99	0	0	0	0	5.8	5.8	0	131	1	84	0	1	1	0	(-)	1	131	84
38.09	0	Male	1	31.2	1	99.5	1	6.9	4.7	0.681159420289855	0	2	1	1	81	1	135	1	86	1	1	317	1	271	1	43	0	1	243	1	111	1	1	1	0	6.4	8.5	1	112	0	85	1	1	1	0	(-)	1	112	85
62.11	1	Male	1	25.8	1	93	0	3.5	3.1	0.885714285714286	0	2	0	0	18	0	31	1	56	0	1	163	0	68	0	46	0	1	109	0	105	0	1	0	0	5.6	5.5	0	115	0	65	0	1	1	1	(+)	1	115	65
44.11	0	Male	1	29.6	1	99	1	5	5.2	1.04	1	1	1	1	98	1	147	1	64	0	1	225	1	239	1	44	0	1	155	1	136	1	1	1	1	6.6	6.5	0	127	0	88	1	0	0	0	(-)	1	127	88
53.07	1	Male	1	25.9	1	90.5	0	5	4	0.8	0	2	1	0	18	0	29	0	29	0	0	186	0	163	1	70	0	0	106	0	153	1	1	1	1	6.8	6.3	0	126	0	88	1	0	1	1	(+)	1	126	88
49.04	0	Male	1	26.2	1	93.5	0	6.2	6.1	0.983870967741935	0	2	0	0	20	0	26	0	62	0	1	187	0	148	0	60	0	0	114	0	149	1	1	1	1	6.7	6.9	0	131	1	79	0	0	1	0	(-)	1	131	79
37.06	0	Male	1	28.3	1	93.5	0	4.9	6.6	1.3469387755102	1	1	1	1	41	1	77	1	73	1	1	220	1	217	1	57	0	0	144	1	96	0	0	0	0	5.4	7.8	1	122	0	85	1	1	0	0	(-)	1	122	85
49.01	0	Male	1	29.1	1	97	1	5	5.4	1.08	1	1	1	0	21	0	25	0	24	0	0	212	0	354	1	35	1	1	139	0	95	0	0	0	0	6	6	0	114	0	88	1	0	1	0	(-)	1	114	88
47.05	0	Male	1	28.5	1	91	0	4	5.6	1.4	1	1	1	0	18	0	22	0	131	1	1	219	0	188	1	60	0	0	142	1	100	0	1	0	0	5.6	5.8	0	135	1	95	1	1	0	0	(-)	1	135	95
49	0	Male	1	26	1	99.5	1	2.9	4.4	1.51724137931034	1	1	1	1	24	0	39	1	70	0	1	255	1	185	1	63	0	0	180	1	123	1	1	1	1	6.7	7	1	129	0	86	1	1	0	0	(-)	1	129	86
55.03	1	Male	1	32.1	1	92	0	5.4	6.3	1.16666666666667	1	1	1	1	26	0	36	1	91	1	1	181	0	150	1	51	0	0	116	0	245	1	1	1	1	12	6.6	0	130	1	84	0	1	1	0	(-)	1	130	84
56.08	1	Male	1	28.3	1	102	1	5.7	3.6	0.631578947368421	0	2	0	0	25	0	46	1	105	1	1	175	0	148	0	63	0	0	100	0	108	0	1	0	0	5.8	4.7	0	122	0	74	0	1	0	1	(+)	1	122	74
59.03	1	Male	1	25.3	1	90	0	4.4	4.7	1.06818181818182	1	1	0	0	29	0	38	1	34	0	0	302	1	346	1	68	0	0	209	1	93	0	0	0	0	5.5	5.2	0	146	1	86	1	1	1	0	(-)	1	146	86
37.01	0	Male	1	29.7	1	92	0	6.2	8.4	1.35483870967742	1	1	1	1	38	1	88	1	67	0	1	204	0	135	0	45	0	1	140	1	118	1	1	1	0	6.4	6.7	0	104	0	68	0	0	0	0	(-)	0	104	68
40.05	0	Male	1	26.8	1	97.5	1	3.4	3.5	1.02941176470588	1	1	1	1	45	1	98	1	468	1	1	302	1	278	1	60	0	0	215	1	112	1	1	0	0	5.3	7.6	1	159	1	117	1	1	1	1	(+)	1	159	117
61.09	1	Male	1	29.1	1	104.5	1	5.7	5.2	0.912280701754386	0	2	0	0	25	0	21	0	21	0	0	212	0	77	0	52	0	0	151	1	122	1	1	1	0	6.3	7.1	1	184	1	103	1	0	1	1	(+)	1	184	103
39.1	0	Male	1	31.3	1	100	1	7.2	7.9	1.09722222222222	1	1	1	1	22	0	42	1	78	1	1	219	0	297	1	47	0	1	142	1	94	0	0	0	0	5.6	10	1	132	1	86	1	0	1	0	(-)	1	132	86
37.04	0	Male	1	28.4	1	90.5	0	4.4	6.1	1.38636363636364	1	1	1	1	32	1	42	1	61	0	1	260	1	201	1	62	0	0	176	1	116	1	1	0	0	5.8	5	0	129	0	95	1	1	0	0	(-)	1	129	95
65.06	1	Male	1	28.7	1	93	0	4.7	5.8	1.23404255319149	1	1	1	0	23	0	24	0	16	0	0	142	0	106	0	40	0	1	92	0	123	1	1	1	1	7.1	5.3	0	125	0	73	0	1	1	1	(+)	1	125	73
59.02	1	Male	1	30.8	1	104.5	1	4	5.7	1.425	1	1	1	0	19	0	27	0	142	1	1	185	0	248	1	48	0	1	110	0	119	1	1	1	0	6.4	5.6	0	140	1	92	1	1	1	0	(-)	1	140	92
43.02	0	Male	1	31.1	1	98	1	5.6	6.7	1.19642857142857	1	1	1	1	27	0	36	1	149	1	1	227	1	160	1	55	0	0	156	1	185	1	1	1	1	7.3	6	0	142	1	110	1	1	0	1	(+)	1	142	110
60.11	1	Male	1	26.3	1	92	0	4.9	5.4	1.10204081632653	1	1	1	0	23	0	29	0	23	0	0	187	0	77	0	51	0	0	123	0	128	1	1	1	1	6.8	3.2	0	136	1	79	0	1	0	1	(+)	1	136	79
72.06	1	Male	1	29	1	98	1	4.4	3.7	0.840909090909091	0	2	0	0	29	0	23	0	23	0	0	159	0	70	0	53	0	0	96	0	135	1	1	1	1	7.4	5.4	0	140	1	90	1	1	1	0	(-)	1	140	90
51.1	1	Male	1	32.4	1	103	1	3.7	4	1.08108108108108	1	1	1	1	47	1	94	1	59	0	1	239	1	155	1	50	0	0	169	1	119	1	1	1	1	6.8	5.9	0	147	1	94	1	0	0	1	(+)	1	147	94
62	1	Male	1	23.9	0	90	0	2.2	5.2	2.36363636363636	1	1	0	0	17	0	14	0	34	0	0	212	0	217	1	44	0	1	136	0	97	0	0	0	0	6	5.6	0	155	1	79	0	1	1	1	(+)	1	155	79
63.07	1	Male	1	24.9	0	92	0	3.7	2.9	0.783783783783784	0	2	1	0	24	0	23	0	68	0	1	252	1	200	1	57	0	0	169	1	109	0	1	0	0	6	6.6	0	132	1	100	1	1	1	0	(-)	1	132	100
70.05	1	Male	1	26.3	1	92	0	4.8	5.1	1.0625	1	1	1	0	26	0	26	0	67	0	1	212	0	125	0	67	0	0	134	0	106	0	1	0	0	5.6	6.7	0	127	0	65	0	1	0	1	(+)	1	127	65
56.08	1	Male	1	28.8	1	99	1	3.6	3	0.833333333333333	0	2	0	0	46	1	76	1	647	1	1	131	0	107	0	48	0	1	67	0	114	1	1	0	0	5.8	8.2	1	103	0	73	0	1	1	1	(+)	1	103	73
63.02	1	Male	1	26.5	1	93.5	0	5.4	5.9	1.09259259259259	1	1	1	1	40	1	53	1	33	0	0	198	0	122	0	54	0	0	129	0	99	0	0	0	0	5.7	5.6	0	124	0	76	0	1	1	1	(+)	1	124	76
56.11	1	Male	1	24	0	93	0	5.9	3.5	0.593220338983051	0	2	0	0	20	0	24	0	33	0	0	197	0	156	1	49	0	1	129	0	91	0	0	0	0	5.4	5.7	0	129	0	83	0	1	1	1	(+)	1	129	83
55.06	1	Male	1	26	1	93	0	3.5	4.4	1.25714285714286	1	1	1	1	29	0	45	1	79	1	1	175	0	105	0	53	0	0	109	0	102	0	1	0	0	5.7	5.6	0	120	0	81	0	1	1	1	(+)	1	120	81
62.01	1	Male	1	32	1	108	1	7.7	4.6	0.597402597402597	0	2	0	0	14	0	12	0	19	0	0	150	0	53	0	43	0	1	98	0	162	1	1	1	1	7.6	5.2	0	97	0	64	0	1	1	0	(-)	0	97	64
40.08	0	Male	1	28.4	1	95	1	4.7	5.1	1.08510638297872	1	1	1	1	24	0	45	1	97	1	1	208	0	167	1	59	0	0	130	0	107	0	1	0	0	5.4	6.7	0	134	1	73	0	1	1	0	(-)	1	134	73
60.11	1	Male	1	26.8	1	91	0	4.4	3.6	0.818181818181818	0	2	0	0	23	0	32	1	60	0	1	187	0	95	0	53	0	0	124	0	118	1	1	1	1	6.9	5.1	0	136	1	77	0	1	1	1	(+)	1	136	77
59.05	1	Male	1	27.1	1	92	0	3.5	4.1	1.17142857142857	1	1	1	1	27	0	40	1	32	0	0	215	0	91	0	62	0	0	141	1	130	1	1	1	1	7.1	4.8	0	136	1	86	1	1	0	0	(-)	1	136	86
60.01	1	Male	1	27.8	1	99.5	1	4.5	4.6	1.02222222222222	1	1	1	1	33	1	60	1	37	0	0	187	0	131	0	37	1	1	135	0	113	1	1	0	0	6.1	8	1	125	0	77	0	0	0	0	(-)	0	125	77
65.07	1	Male	1	23.8	0	92	0	4.7	3.9	0.829787234042553	0	2	0	0	18	0	17	0	22	0	0	199	0	88	0	48	0	1	146	1	111	1	1	0	0	5.7	6.1	0	142	1	90	1	0	0	0	(-)	1	142	90
59.01	1	Male	1	38.3	1	126.5	1	7.4	5.2	0.702702702702703	0	2	0	0	13	0	14	0	28	0	0	168	0	44	0	72	0	0	93	0	189	1	1	1	1	8.4	5	0	173	1	98	1	1	1	1	(+)	1	173	98
65.06	1	Male	1	24.3	0	91.5	0	5.1	6.9	1.35294117647059	1	1	1	1	30	0	58	1	40	0	0	199	0	60	0	58	0	0	135	0	141	1	1	1	1	6.9	4.9	0	144	1	66	0	1	0	1	(+)	1	144	66
61.09	1	Male	1	25.3	1	92	0	3.9	5.1	1.30769230769231	1	1	1	1	24	0	47	1	40	0	0	237	1	170	1	49	0	1	166	1	149	1	1	1	1	7.4	4.7	0	117	0	75	0	1	1	0	(-)	0	117	75
60.05	1	Male	1	27.4	1	95.5	1	7.9	5.4	0.683544303797468	0	2	0	0	24	0	18	0	12	0	0	253	1	183	1	53	0	0	183	1	141	1	1	1	1	7.6	6.1	0	139	1	83	0	1	1	0	(-)	1	139	83
55.02	1	Male	1	26.4	1	93.5	0	4.3	3.1	0.72093023255814	0	2	0	0	24	0	20	0	33	0	0	184	0	88	0	76	0	0	102	0	114	1	1	0	0	5.5	3.6	0	135	1	90	1	1	0	0	(-)	1	135	90
55.04	1	Male	1	27.2	1	91	0	3.2	3.9	1.21875	1	1	1	1	53	1	83	1	47	0	0	212	0	184	1	41	0	1	151	1	119	1	1	1	1	7	7	1	138	1	91	1	0	1	0	(-)	1	138	91
60.04	1	Male	1	26.4	1	94	0	6.2	6.2	1	1	1	1	1	20	0	33	1	34	0	0	222	1	262	1	39	1	1	153	1	161	1	1	1	1	7.5	6.7	0	136	1	89	1	1	1	0	(-)	1	136	89
54	1	Male	1	33.5	1	104	1	4.2	6.5	1.54761904761905	1	1	1	1	27	0	37	1	42	0	0	158	0	98	0	55	0	0	93	0	160	1	1	1	1	6.9	6	0	138	1	87	1	1	1	1	(+)	1	138	87
49.08	0	Male	1	26.6	1	95.5	1	3.7	3.2	0.864864864864865	0	2	0	0	18	0	27	0	80	1	1	190	0	125	0	53	0	0	125	0	112	1	1	0	0	5.6	4.7	0	128	0	98	1	1	1	0	(-)	1	128	98
66.08	1	Male	1	24.9	0	90.5	0	4.4	3.3	0.75	0	2	0	0	20	0	14	0	19	0	0	179	0	83	0	56	0	0	117	0	112	1	1	0	0	5.7	4.7	0	130	1	79	0	1	1	1	(+)	1	130	79
73.11	1	Male	1	25.4	1	90	0	3.4	2	0.588235294117647	0	2	0	0	24	0	23	0	17	0	0	147	0	64	0	37	1	1	106	0	88	0	0	0	0	5.7	6.5	0	134	1	79	0	1	0	1	(+)	1	134	79
59.07	1	Male	1	25.8	1	94	0	6.2	6.4	1.03225806451613	1	1	1	0	16	0	16	0	36	0	0	240	1	153	1	64	0	0	164	1	124	1	1	1	1	7	9.1	1	102	0	64	0	1	1	0	(-)	0	102	64
59.03	1	Male	1	33.5	1	106.5	1	7	6	0.857142857142857	0	2	0	0	17	0	19	0	58	0	1	217	0	131	0	33	1	1	168	1	123	1	1	1	1	6.9	5.4	0	144	1	76	0	1	1	0	(-)	1	144	76
63.02	1	Male	1	28.3	1	93	0	3.9	3.9	1	1	1	1	1	30	0	38	1	36	0	0	195	0	161	1	45	0	1	131	0	94	0	0	0	0	5.7	7.9	1	129	0	88	1	0	1	0	(-)	1	129	88
65.11	1	Male	1	27.4	1	94.5	0	4.5	5.5	1.22222222222222	1	1	1	0	19	0	20	0	29	0	0	214	0	160	1	37	1	1	151	1	102	0	1	0	0	5.6	4.8	0	151	1	78	0	1	1	1	(+)	1	151	78
73.11	1	Male	1	27	1	100	1	5.4	3.5	0.648148148148148	0	2	0	0	21	0	15	0	22	0	0	224	1	207	1	54	0	0	147	1	135	1	1	1	1	6.8	6.2	0	146	1	84	0	1	1	0	(-)	1	146	84
38.11	0	Male	1	26.6	1	100.5	1	4	4.2	1.05	1	1	1	1	57	1	152	1	94	1	1	262	1	173	1	42	0	1	194	1	123	1	1	1	1	9	7.5	1	101	0	53	0	1	0	0	(-)	0	101	53
61.06	1	Male	1	30.1	1	96.5	1	3.4	6.6	1.94117647058824	1	1	1	1	28	0	42	1	45	0	0	215	0	198	1	39	1	1	155	1	87	0	0	0	0	5.7	5.7	0	132	1	87	1	1	1	1	(+)	1	132	87
42.01	0	Male	1	28.9	1	96.5	1	3.6	6.1	1.69444444444444	1	1	1	0	16	0	19	0	38	0	0	219	0	381	1	34	1	1	143	1	113	1	1	0	0	6.1	7	1	115	0	72	0	1	1	0	(-)	0	115	72
64.09	1	Male	1	39.3	1	117	1	3.9	5	1.28205128205128	1	1	1	1	25	0	31	1	58	0	1	191	0	181	1	51	0	0	121	0	122	1	1	1	1	6.9	6.6	0	131	1	83	0	0	1	1	(+)	1	131	83
34.11	0	Male	1	23.7	0	91	0	4.4	5.2	1.18181818181818	1	1	0	0	24	0	44	1	53	0	1	159	0	73	0	46	0	1	98	0	100	0	1	0	0	5.2	5.4	0	137	1	73	0	1	1	0	(-)	1	137	73
33.1	0	Male	1	29.4	1	92.5	0	3.5	4.2	1.2	1	1	1	1	55	1	96	1	39	0	0	215	0	180	1	33	1	1	158	1	65	0	0	0	0	5.3	10.3	1	127	0	71	0	0	1	0	(-)	0	127	71
54.05	1	Male	1	27.4	1	95	1	5.1	4.8	0.941176470588235	0	2	0	0	19	0	18	0	42	0	0	195	0	153	1	39	1	1	135	0	89	0	0	0	0	5.7	6.9	0	115	0	71	0	1	1	0	(-)	0	115	71
44.06	0	Male	1	25.4	1	91.5	0	4.8	4.2	0.875	0	2	1	0	15	0	20	0	21	0	0	260	1	157	1	47	0	1	190	1	101	0	1	0	0	5.4	7.8	1	110	0	71	0	1	0	0	(-)	0	110	71
58.06	1	Male	1	25.6	1	90	0	4.8	4.7	0.979166666666667	0	2	0	0	31	1	33	1	35	0	0	264	1	83	0	48	0	1	205	1	109	0	1	0	0	5.6	6.7	0	120	0	86	1	1	0	0	(-)	1	120	86
49.07	0	Male	1	30.3	1	100	1	4.2	4.9	1.16666666666667	1	1	1	0	23	0	30	0	37	0	0	201	0	74	0	52	0	0	133	0	106	0	1	0	0	6.1	7.2	1	133	1	79	0	1	1	0	(-)	1	133	79
57	1	Male	1	30.4	1	102.5	1	8	6.1	0.7625	0	2	0	0	22	0	21	0	38	0	0	172	0	91	0	48	0	1	114	0	108	0	1	0	0	5.7	7	1	132	1	90	1	1	0	1	(+)	1	132	90
53.08	1	Male	1	31.2	1	99	1	5.5	5.4	0.981818181818182	0	2	1	0	20	0	22	0	32	0	0	157	0	81	0	57	0	0	88	0	101	0	1	0	0	5.9	5.6	0	132	1	90	1	1	1	1	(+)	1	132	90
45.04	0	Male	1	25.2	1	91	0	2.4	3.7	1.54166666666667	1	1	1	1	21	0	38	1	47	0	0	245	1	323	1	44	0	1	160	1	105	0	1	0	0	5.8	7.9	1	119	0	75	0	0	0	0	(-)	0	119	75
61	1	Male	1	27.3	1	102.5	1	5.4	7.6	1.40740740740741	1	1	0	0	46	1	33	1	21	0	0	204	0	85	0	61	0	0	139	0	105	0	1	0	0	5.7	6.6	0	139	1	78	0	1	1	0	(-)	1	139	78
52.1	1	Male	1	30	1	102	1	3.9	4.9	1.25641025641026	1	1	1	1	37	1	64	1	175	1	1	231	1	131	0	65	0	0	160	1	107	0	1	0	0	5.7	6.8	0	127	0	90	1	0	0	1	(+)	1	127	90
55.02	1	Male	1	25.4	1	90	0	4.2	4.4	1.04761904761905	1	1	1	1	37	1	79	1	78	1	1	216	0	118	0	60	0	0	146	1	100	0	1	0	0	5.7	6	0	148	1	82	0	1	0	1	(+)	1	148	82
56.04	1	Male	1	30.8	1	100	1	3.9	5.2	1.33333333333333	1	1	1	0	22	0	29	0	59	0	1	179	0	116	0	59	0	0	115	0	100	0	1	0	0	5.7	6.4	0	107	0	67	0	1	1	1	(+)	1	107	67
49.01	0	Male	1	23.8	0	90	0	3.7	4.9	1.32432432432432	1	1	0	0	22	0	22	0	17	0	0	194	0	95	0	62	0	0	124	0	100	0	1	0	0	5.4	7.5	1	135	1	90	1	1	1	1	(+)	1	135	90
53.05	1	Male	1	29.9	1	91.5	0	4.4	6.5	1.47727272727273	1	1	1	1	53	1	121	1	35	0	0	228	1	102	0	48	0	1	160	1	101	0	1	0	0	5.6	5.9	0	125	0	88	1	1	0	0	(-)	1	125	88
42.11	0	Male	1	28.1	1	93.5	0	3.7	6	1.62162162162162	1	1	1	0	21	0	28	0	37	0	0	167	0	175	1	39	1	1	108	0	89	0	0	0	0	5.5	8.5	1	116	0	78	0	1	1	0	(-)	0	116	78
48	0	Male	1	24.9	0	95.5	1	3	4.6	1.53333333333333	1	1	1	1	29	0	50	1	41	0	0	191	0	145	0	44	0	1	127	0	103	0	1	0	0	5.5	5.5	0	110	0	78	0	1	1	0	(-)	0	110	78
52.09	1	Male	1	25.2	1	90.5	0	4.7	4.2	0.893617021276596	0	2	0	0	19	0	18	0	39	0	0	138	0	53	0	59	0	0	66	0	107	0	1	1	0	6.3	5.4	0	126	0	89	1	1	1	0	(-)	1	126	89
61.08	1	Male	1	28	1	94.5	0	2.7	4	1.48148148148148	1	1	1	1	22	0	34	1	39	0	0	186	0	132	0	51	0	0	128	0	102	0	1	0	0	5.6	6.6	0	118	0	76	0	1	1	1	(+)	1	118	76
59.04	1	Male	1	23.7	0	94.5	0	6	6.7	1.11666666666667	1	1	1	1	33	1	49	1	31	0	0	204	0	86	0	61	0	0	133	0	102	0	1	0	0	5.7	5.9	0	121	0	85	1	0	1	1	(+)	1	121	85
48.06	0	Male	1	26.3	1	91	0	3.2	3.9	1.21875	1	1	1	0	19	0	25	0	24	0	0	198	0	102	0	52	0	0	133	0	101	0	1	1	0	6.2	7	1	113	0	85	1	0	0	0	(-)	1	113	85
42.06	0	Male	1	28.6	1	101	1	4.5	5.2	1.15555555555556	1	1	1	1	29	0	62	1	121	1	1	161	0	469	1	29	1	1	81	0	93	0	0	0	0	4.9	6.9	0	121	0	76	0	1	1	0	(-)	0	121	76
54.11	1	Male	1	28	1	90.5	0	7	5.9	0.842857142857143	0	2	0	0	20	0	26	0	32	0	0	217	0	113	0	67	0	0	139	0	101	0	1	0	0	6	4.1	0	140	1	94	1	0	0	0	(-)	1	140	94
55.04	1	female	0	28.4	1	91.2	1	4.2	5.1	1.21429	1	3	0	0	25	0	28	0	67	0	1	250	1	162	1	48	0	1	175	1	157	1	1	0	1	6.9	5.3	0	121	0	75	0	0	0	0	(-)	0	121	75
66.11	1	female	0	23.8	0	93	1	3.5	4.4	1.25714	1	3	1	0	19	0	17	0	22	0	0	195	0	149	0	52	0	0	130	0	97	0	0	0	0	6.1	5.6	0	134	1	83	0	0	0	0	(-)	1	134	83
54	1	female	0	27.5	1	94	1	3.7	5.7	1.54054	1	3	1	1	38	1	52	1	43	0	0	207	0	166	1	39	1	1	144	1	100	0	1	0	0	5.8	7	1	137	1	64	0	0	0	0	(-)	1	137	64
54.1	1	female	0	34.9	1	103	1	6.1	6.1	1	1	3	1	1	83	1	112	1	104	1	1	199	0	154	1	45	0	1	131	0	114	1	1	0	0	6.4	8.5	1	134	1	94	1	0	0	1	(+)	1	134	94
37	0	female	0	31.2	1	98	1	5.2	6.2	1.19231	1	3	1	0	17	0	24	0	43	0	0	227	1	222	1	55	0	0	151	1	171	1	1	0	1	9.3	4.5	0	131	1	82	0	0	0	0	(-)	1	131	82
55.01	1	female	0	27.4	1	91	1	4.2	5.9	1.4047619047619	1	3	1	1	44	1	61	1	61	0	1	191	0	207	1	38	1	1	125	0	99	0	0	0	0	6	7.6	1	138	1	77	0	0	0	0	(-)	1	138	77
61.07	1	female	0	24.5	0	91.5	1	4.1	4.6	1.1219512195122	1	3	1	0	20	0	19	0	79	1	1	205	0	128	0	46	0	1	141	1	141	1	1	0	1	7.3	7.7	1	131	1	65	0	0	0	0	(-)	1	131	65
50.11	1	female	0	34.8	1	100.5	1	4.5	6.4	1.42222222222222	1	3	1	1	21	0	40	1	26	0	0	228	1	124	0	62	0	0	145	1	110	1	1	0	0	6.3	5.9	0	153	1	92	1	0	0	1	(+)	1	153	92
57.06	1	female	0	30.4	1	98	1	3.4	5.6	1.64705882352941	1	3	1	1	48	1	58	1	85	1	1	169	0	61	0	69	0	0	86	0	117	1	1	0	0	6.3	6	0	148	1	77	0	0	0	1	(+)	1	148	77
48	0	female	0	35	1	102	1	5.6	5.9	1.05357142857143	1	3	1	1	72	1	121	1	100	1	1	225	1	175	1	49	0	1	155	1	132	1	1	0	1	7.5	8.9	1	102	0	66	0	0	0	1	(+)	1	102	66
54.06	1	female	0	24.3	0	95.5	1	5.7	6.9	1.21052631578947	1	3	0	0	35	1	36	1	32	0	0	282	1	197	1	68	0	0	183	1	99	0	0	0	0	6	4.9	0	140	1	87	1	0	0	0	(-)	1	140	87
63	1	female	0	25.4	1	90	1	5.9	6.2	1.05084745762712	1	3	1	1	25	0	31	1	18	0	0	213	0	84	0	84	0	0	113	0	111	1	1	0	0	6.1	5.3	0	141	1	79	0	0	0	1	(+)	1	141	79
37.11	0	female	0	32.6	1	100	1	7	7.2	1.02857142857143	1	3	1	1	37	1	38	1	54	0	1	223	1	160	1	58	0	0	143	1	177	1	1	0	1	9.4	4.9	0	131	1	96	1	0	0	0	(-)	1	131	96
63	1	female	0	25.4	1	90	1	5.9	6.2	1.05084745762712	1	3	1	1	25	0	31	1	18	0	0	213	0	84	0	84	0	0	113	0	111	1	1	0	0	6.1	5.3	0	141	1	79	0	0	0	1	(+)	1	141	79
49	0	female	0	36.3	1	105	1	6.7	7.2	1.07462686567164	1	3	1	1	35	1	44	1	58	0	1	191	0	147	0	55	0	0	116	0	139	1	1	0	1	7.3	6.8	0	108	0	69	0	0	0	1	(+)	1	108	69
38.11	0	female	0	32.1	1	98	1	7.1	8.4	1.1830985915493	1	3	1	1	21	0	31	1	52	0	1	208	0	169	1	65	0	0	131	0	201	1	1	0	1	9	4.9	0	128	0	77	0	0	0	0	(-)	0	128	77
58.03	1	female	0	23.1	0	91	1	6.6	6.6	1	1	3	0	0	20	0	21	0	25	0	0	201	0	84	0	62	0	0	130	0	135	1	1	0	1	6.7	4.4	0	134	1	84	0	0	0	0	(-)	1	134	84
48.05	0	female	0	30.9	1	100.5	1	7.1	7.8	1.09859154929577	1	3	1	0	19	0	26	0	118	1	1	182	0	207	1	52	0	0	107	0	117	1	1	0	1	7.1	5.4	0	133	1	75	0	0	0	1	(+)	1	133	75
73.11	1	female	0	28.2	1	94	1	8.3	8.7	1.04819277108434	1	3	1	1	55	1	65	1	42	0	0	191	0	83	0	63	0	0	111	0	127	1	1	0	1	6.6	6.6	0	128	0	80	0	0	0	1	(+)	1	128	80
55.01	1	female	0	27.2	1	93	1	5.7	6.8	1.19298245614035	1	3	0	0	21	0	18	0	24	0	0	217	0	95	0	71	0	0	137	0	108	0	1	0	0	5.7	5.1	0	153	1	103	1	0	0	1	(+)	1	153	103
68.07	1	female	0	27	1	98	1	5	5.7	1.14	1	3	1	0	16	0	16	0	43	0	0	191	0	156	1	57	0	0	116	0	128	1	1	0	1	6.9	4.8	0	138	1	80	0	0	0	1	(+)	1	138	80
53.11	1	female	0	29.7	1	97	1	8.7	10.2	1.17241379310345	1	3	1	1	42	1	50	1	23	0	0	167	0	68	0	55	0	0	96	0	96	0	0	0	0	5.6	5.8	0	130	1	84	0	0	0	1	(+)	1	130	84
55.11	1	female	0	27.5	1	104	1	5.8	7.6	1.31034482758621	1	3	1	0	22	0	12	0	18	0	0	189	0	107	0	64	0	0	106	0	129	1	1	0	0	6.1	6.4	0	132	1	76	0	0	0	0	(-)	1	132	76
45	0	female	0	37.3	1	113	1	13.4	14.7	1.09701492537313	1	3	1	1	51	1	94	1	77	1	1	196	0	67	0	67	0	0	121	0	120	1	1	0	1	6.9	3.9	0	108	0	73	0	0	0	1	(+)	1	108	73
52.11	1	female	0	34.4	1	105	1	7.5	7.8	1.04	1	3	1	0	18	0	28	0	27	0	0	240	1	145	0	65	0	0	159	1	110	1	1	0	0	6.3	6.6	0	140	1	96	1	0	0	1	(+)	1	140	96
55.09	1	female	0	31.4	1	92.5	1	8.5	8.7	1.02352941176471	1	3	1	0	25	0	28	0	25	0	0	243	1	198	1	57	0	0	159	1	102	0	1	0	0	5.9	5.7	0	131	1	69	0	0	0	0	(-)	1	131	69
33.09	0	female	0	31.5	1	94	1	7.9	9.1	1.15189873417722	1	3	1	1	79	1	125	1	111	1	1	233	1	137	0	48	0	1	166	1	226	1	1	0	1	10	4.2	0	124	0	89	1	0	0	0	(-)	1	124	89
59.07	1	female	0	31.9	1	98	1	6.1	6.3	1.0327868852459	1	3	1	1	59	1	72	1	208	1	1	166	0	59	0	73	0	0	83	0	122	1	1	0	0	6.4	5	0	120	0	62	0	0	0	1	(+)	1	120	62
63.03	1	female	0	28.7	1	94	1	5.9	7.5	1.27118644067797	1	3	1	1	56	1	75	1	98	1	1	185	0	211	1	48	0	1	114	0	119	1	1	0	1	6.8	5.2	0	130	1	73	0	0	0	1	(+)	1	130	73
82	1	female	0	29.4	1	100.5	1	4.3	3.7	0.860465	0	4	1	0	23	0	12	0	27	0	0	210	0	162	1	66	0	0	125	0	118	1	1	0	0	6.1	4.5	0	149	1	83	0	0	0	1	(+)	1	149	83
59.07	1	female	0	25.6	1	91.2	1	6.1	4.4	0.721311	0	4	1	1	59	1	81	1	134	1	1	235	1	199	1	57	0	0	149	1	117	1	1	0	1	6.9	6.1	0	161	1	86	1	0	0	1	(+)	1	161	86
61.02	1	female	0	22.7	0	90.5	1	4.2	3.3	0.785714	0	4	0	0	21	0	25	0	13	0	0	214	0	137	0	62	0	0	130	0	106	0	1	0	0	6.2	3.5	0	148	1	77	0	0	0	0	(-)	1	148	77
57.1	1	female	0	29.5	1	99	1	6.3	4.5	0.714286	0	4	1	0	25	0	19	0	16	0	0	229	1	53	0	114	0	0	98	0	106	0	1	0	0	5.9	3.7	0	141	1	77	0	0	0	0	(-)	1	141	77
68.08	1	female	0	35.2	1	108	1	9.1	2.9	0.318681	0	4	1	0	24	0	22	0	21	0	0	208	0	103	0	71	0	0	125	0	102	0	1	0	0	5.9	5.5	0	129	0	74	0	0	0	1	(+)	1	129	74
57.05	1	female	0	26.6	1	97	1	6.7	3	0.447761	0	4	0	0	14	0	14	0	18	0	0	194	0	103	0	60	0	0	121	0	109	0	1	0	1	7.3	3.2	0	151	1	107	1	0	0	1	(+)	1	151	107
54.01	1	female	0	28.9	1	103	1	9.1	6.4	0.703297	0	4	1	1	31	1	57	1	124	1	1	203	0	189	1	57	0	0	128	0	106	0	1	0	0	5.7	3.9	0	144	1	87	1	0	0	1	(+)	1	144	87
45.03	0	female	0	30.8	1	104	1	7.1	6.1	0.859155	0	4	1	0	13	0	10	0	16	0	0	270	1	110	0	54	0	0	197	1	134	1	1	0	1	7.1	5.1	0	117	0	78	0	0	0	1	(+)	1	117	78
40.02	0	female	0	31.4	1	94.5	1	5.9	2.5	0.423729	0	4	0	0	16	0	15	0	25	0	0	193	0	149	0	60	0	0	114	0	111	1	1	0	0	6	6	0	113	0	75	0	0	0	1	(+)	1	113	75
55.05	1	female	0	28.8	1	97.5	1	6.4	5.4	0.84375	0	4	1	0	19	0	21	0	24	0	0	177	0	83	0	49	0	1	116	0	188	1	1	0	1	8	4.5	0	152	1	86	1	0	0	1	(+)	1	152	86
54.02	1	female	0	24.7	0	92	1	5.2	1.3	0.25	0	4	0	0	25	0	16	0	21	0	0	250	1	68	0	70	0	0	164	1	87	0	0	0	0	6.1	5.1	0	155	1	87	1	0	0	1	(+)	1	155	87
49.04	0	female	0	26.2	1	93.5	1	5.4	2.2	0.407407	0	4	0	0	10	0	12	0	43	0	0	189	0	72	0	86	0	0	99	0	84	0	0	0	0	5.1	5	0	137	1	68	0	0	0	1	(+)	1	137	68
61	1	female	0	27.3	1	96	1	6.2	2.9	0.467742	0	4	0	0	16	0	12	0	32	0	0	182	0	127	0	40	0	1	127	0	91	0	0	0	0	5.5	7.2	1	135	1	79	0	0	0	0	(-)	1	135	79
59.02	1	female	0	28.1	1	91	1	5.5	2.7	0.490909	0	4	1	1	49	1	86	1	28	0	0	219	0	71	0	71	0	0	137	0	159	1	1	0	1	7.9	5.9	0	139	1	60	0	0	0	0	(-)	1	139	60
63.1	1	female	0	22.6	0	91	1	5.6	1.5	0.267857	0	4	0	0	17	0	17	0	19	0	0	301	1	66	0	100	0	0	192	1	135	1	1	0	0	6.2	4.4	0	145	1	66	0	0	0	0	(-)	1	145	66
60.02	1	female	0	29.2	1	90	1	4.4	1.9	0.431818	0	4	1	1	27	0	36	1	48	0	0	207	0	136	0	57	0	0	137	0	92	0	0	0	0	5.7	7.1	1	156	1	83	0	0	0	1	(+)	1	156	83
55.08	1	female	0	32.8	1	98	1	8.3	3.6	0.433735	0	4	1	0	17	0	19	0	14	0	0	177	0	94	0	54	0	0	110	0	211	1	1	0	1	8.6	3	0	148	1	73	0	0	0	0	(-)	1	148	73
56.06	1	female	0	30.3	1	94	1	4.9	2.9	0.591837	0	4	1	1	45	1	64	1	63	0	1	208	0	68	0	70	0	0	126	0	110	1	1	0	0	6.1	6	0	151	1	77	0	0	0	1	(+)	1	151	77
47.1	0	female	0	28.1	1	95.5	1	8.4	4.9	0.583333	0	4	1	1	28	0	47	1	63	0	1	200	0	254	1	49	0	1	123	0	83	0	0	0	0	5.3	4.9	0	144	1	81	0	0	1	1	(+)	1	144	81
71.03	1	female	0	31.5	1	103	1	5.6	3.2	0.571429	0	4	1	0	20	0	19	0	25	0	0	221	1	166	1	55	0	0	147	1	98	0	0	0	0	5.6	5.8	0	140	1	79	0	0	0	0	(-)	1	140	79
54.06	1	female	0	29.9	1	95.5	1	6.4	3.6	0.5625	0	4	1	1	43	1	64	1	43	0	0	228	1	89	0	62	0	0	154	1	112	1	1	0	0	5.8	6.9	0	128	0	68	0	0	0	0	(-)	0	128	68
67.06	1	female	0	23.4	0	95	1	5.2	4.2	0.807692	0	4	1	1	32	1	42	1	45	0	0	218	0	115	0	66	0	0	141	1	97	0	0	0	0	5.7	4.8	0	177	1	77	0	0	0	1	(+)	1	177	77
58.11	1	female	0	25.6	1	93.5	1	5.4	2.8	0.518519	0	4	1	1	27	0	40	1	27	0	0	154	0	226	1	40	0	1	93	0	96	0	0	0	0	5.7	2.6	0	144	1	73	0	0	0	0	(-)	1	144	73
55.01	1	female	0	33.2	1	106.5	1	8.3	4.4	0.53012	0	4	1	0	22	0	20	0	23	0	0	207	0	154	1	45	0	1	145	1	126	1	1	0	1	7	8.5	1	134	1	71	0	0	0	0	(-)	1	134	71
45.05	0	female	0	32.6	1	101	1	9.1	3.4	0.373626	0	4	1	1	34	1	69	1	43	0	0	171	0	129	0	43	0	1	108	0	110	1	1	0	0	6	5.3	0	130	1	75	0	0	0	0	(-)	1	130	75
60.08	1	female	0	25.7	1	100	1	4.9	2.9	0.591837	0	4	0	0	20	0	19	0	16	0	0	196	0	72	0	77	0	0	112	0	91	0	0	0	0	5.7	3.6	0	158	1	85	1	0	0	1	(+)	1	158	85
42.11	0	female	0	33.4	1	106.5	1	9.3	4.6	0.494624	0	4	1	1	23	0	37	1	34	0	0	191	0	144	0	52	0	0	123	0	113	1	1	0	0	6.2	4.9	0	154	1	90	1	0	1	1	(+)	1	154	90
61.05	1	female	0	24.2	0	93	1	4.5	3.2	0.711111	0	4	0	0	29	0	41	1	25	0	0	227	1	91	0	82	0	0	133	0	80	0	0	0	0	5.4	3.4	0	137	1	72	0	0	0	0	(-)	1	137	72
58.02	1	female	0	27.6	1	97	1	5	2.1	0.42	0	4	0	0	17	0	19	0	17	0	0	249	1	182	1	64	0	0	166	1	98	0	0	0	0	5.8	5.6	0	116	0	62	0	0	0	1	(+)	1	116	62
74.11	1	female	0	24.7	0	91	1	4.5	3.5	0.777778	0	4	1	0	31	1	26	0	37	0	0	200	0	126	0	53	0	0	131	0	128	1	1	0	0	6.2	5.4	0	152	1	90	1	0	0	1	(+)	1	152	90
72.05	1	female	0	28.5	1	95.5	1	7.3	3.7	0.506849	0	4	1	0	18	0	22	0	25	0	0	157	0	114	0	53	0	0	94	0	97	0	0	0	0	5.6	4	0	158	1	84	0	0	0	1	(+)	1	158	84
52.05	1	female	0	31.5	1	103	1	6.7	3.7	0.552239	0	4	1	1	22	0	31	1	35	0	0	272	1	209	1	49	0	1	200	1	98	0	0	0	0	5.8	5.1	0	153	1	97	1	0	1	1	(+)	1	153	97
62.05	1	female	0	25.2	1	92	1	6.1	3.5	0.57377	0	4	0	0	26	0	25	0	13	0	0	248	1	131	0	89	0	0	147	1	94	0	0	0	0	6.1	4.3	0	157	1	66	0	0	0	1	(+)	1	157	66
67	1	female	0	27.1	1	94	1	6.3	3.6	0.571429	0	4	1	0	15	0	19	0	18	0	0	164	0	80	0	79	0	0	75	0	132	1	1	0	0	6.2	4.7	0	133	1	78	0	0	0	1	(+)	1	133	78
63.01	1	female	0	28.6	1	94	1	5.3	3.7	0.698113	0	4	1	0	22	0	29	0	29	0	0	231	1	80	0	53	0	0	167	1	122	1	1	0	1	6.6	6	0	130	1	76	0	0	0	0	(-)	1	130	76
83	1	female	0	29.6	1	98.5	1	4.6	3.4	0.73913	0	4	1	0	25	0	11	0	26	0	0	206	0	176	1	59	0	0	128	0	121	1	1	0	0	6.4	4.6	0	145	1	94	1	0	0	1	(+)	1	145	94
56.04	1	female	0	28.1	1	92	1	4.7	3.8	0.808511	0	4	0	0	23	0	23	0	61	0	1	170	0	127	0	37	1	1	111	0	132	1	1	0	1	7	4.7	0	126	0	71	0	0	0	1	(+)	1	126	71
71.11	1	female	0	27	1	91	1	8.1	3.7	0.45679	0	4	1	1	36	1	55	1	40	0	0	219	0	74	0	70	0	0	137	0	111	1	1	0	0	6.3	6.4	0	128	0	80	0	0	0	1	(+)	1	128	80
52.11	1	female	0	25.7	1	90.8	1	6.4	3.7	0.578125	0	4	0	0	22	0	20	0	87	1	1	204	0	76	0	87	0	0	106	0	98	0	0	0	0	6	5.9	0	132	1	69	0	0	0	0	(-)	1	132	69
46.05	0	female	0	29.5	1	93.5	1	6.4	4	0.625	0	4	1	0	19	0	25	0	96	1	1	186	0	181	1	52	0	0	114	0	104	0	1	0	0	6.3	4.9	0	167	1	83	0	0	0	1	(+)	1	167	83
56.1	1	female	0	24.3	0	92	1	6.4	3.9	0.609375	0	4	1	0	18	0	28	0	63	0	1	209	0	194	1	43	0	1	145	1	107	0	1	0	0	5.8	5.4	0	131	1	84	0	0	0	0	(-)	1	131	84
50.04	1	female	0	29	1	96	1	9.5	4.7	0.494737	0	4	0	0	15	0	11	0	25	0	0	237	1	182	1	56	0	0	163	1	97	0	0	0	0	5.8	3.4	0	136	1	71	0	0	0	0	(-)	1	136	71
66.06	1	female	0	28	1	106	1	5.5	5.1	0.927272727272727	0	4	1	0	18	0	21	0	53	0	1	176	0	106	0	58	0	0	102	0	113	1	1	0	1	6.8	4.7	0	123	0	64	0	0	0	1	(+)	1	123	64
61.08	1	female	0	25.7	1	100.5	1	7.2	3.3	0.458333333333333	0	4	0	0	17	0	14	0	10	0	0	206	0	92	0	69	0	0	127	0	88	0	0	0	0	5.8	3.1	0	132	1	76	0	0	0	0	(-)	1	132	76
59.07	1	female	0	25.7	1	94	1	6.6	3.4	0.515151515151515	0	4	1	1	27	0	38	1	30	0	0	172	0	249	1	37	1	1	102	0	100	0	1	0	0	5.6	2.7	0	138	1	76	0	0	0	0	(-)	1	138	76
49	0	female	0	29.1	1	99	1	7.7	4.7	0.61038961038961	0	4	1	0	26	0	27	0	21	0	0	183	0	61	0	55	0	0	111	0	86	0	0	0	0	5.6	6.5	0	161	1	81	0	0	0	1	(+)	1	161	81
54.06	1	female	0	25.8	1	91	1	7.2	4.9	0.680555555555556	0	4	1	1	75	1	88	1	152	1	1	265	1	300	1	39	1	1	189	1	206	1	1	0	1	10.2	6.4	0	105	0	62	0	0	1	0	(-)	0	105	62
55	1	female	0	26.7	1	90	1	7.2	5	0.694444444444444	0	4	0	0	19	0	25	0	127	1	1	211	0	100	0	59	0	0	135	0	114	1	1	0	1	6.5	5.5	0	112	0	58	0	0	1	0	(-)	0	112	58
50	1	female	0	24.6	0	90	1	8.9	4.7	0.528089887640449	0	4	0	0	15	0	10	0	19	0	0	207	0	50	0	60	0	0	134	0	116	1	1	0	0	6	3.5	0	131	1	74	0	0	0	1	(+)	1	131	74
55	1	female	0	28.7	1	96	1	7.5	5	0.666666666666667	0	4	1	1	24	0	33	1	35	0	0	193	0	142	0	48	0	1	123	0	103	0	1	0	0	5.7	3.5	0	129	0	85	1	0	0	1	(+)	1	129	85
49.01	0	female	0	32.8	1	97	1	9.5	3.2	0.336842105263158	0	4	0	0	16	0	14	0	11	0	0	184	0	60	0	62	0	0	110	0	93	0	0	0	0	5.5	4.8	0	121	0	74	0	0	0	1	(+)	1	121	74
79.05	1	female	0	23.9	0	90.5	1	4.5	2.9	0.644444444444444	0	4	0	0	22	0	16	0	28	0	0	207	0	92	0	102	0	0	94	0	110	1	1	0	0	6.1	6.1	0	143	1	71	0	0	0	1	(+)	1	143	71
59	1	female	0	22.5	0	93	1	7.1	4	0.563380281690141	0	4	1	0	23	0	23	0	31	0	0	262	1	386	1	48	0	1	153	1	272	1	1	0	1	11.5	1.6	0	104	0	59	0	0	0	0	(-)	0	104	59
53.04	1	female	0	24.2	0	92.5	1	7.6	4	0.526315789473684	0	4	1	1	33	1	52	1	174	1	1	199	0	124	0	62	0	0	117	0	119	1	1	0	1	6.8	4.4	0	136	1	83	0	0	0	1	(+)	1	136	83
53.09	1	female	0	30.7	1	93	1	8	4.4	0.55	0	4	1	0	26	0	30	0	24	0	0	198	0	83	0	63	0	0	123	0	111	1	1	0	0	5.6	5.6	0	130	1	75	0	0	0	0	(-)	1	130	75
61.07	1	female	0	22.5	0	91	1	2.9	1.5	0.517241379310345	0	4	0	0	30	0	32	1	22	0	0	202	0	46	0	95	0	0	101	0	88	0	0	0	0	5.7	4.4	0	130	1	67	0	0	0	1	(+)	1	130	67
45.04	0	female	0	28.8	1	91	1	7.3	3.4	0.465753424657534	0	4	0	0	13	0	14	0	16	0	0	171	0	111	0	69	0	0	89	0	117	1	1	0	0	6	3.6	0	133	1	73	0	0	0	1	(+)	1	133	73
53.02	1	female	0	29.7	1	96.5	1	8.3	2.9	0.349397590361446	0	4	0	0	18	0	14	0	13	0	0	253	1	94	0	58	0	0	177	1	110	1	1	0	0	6	4.4	0	138	1	80	0	0	0	0	(-)	1	138	80
72.05	1	female	0	31.2	1	103	1	5.7	3.4	0.596491228070175	0	4	1	0	22	0	21	0	30	0	0	217	0	205	1	53	0	0	140	1	97	0	0	0	0	5.8	5.9	0	136	1	80	0	0	0	0	(-)	1	136	80
76	1	female	0	29.1	1	95	1	6.1	2.4	0.39344262295082	0	4	0	0	27	0	20	0	20	0	0	152	0	67	0	44	0	1	92	0	79	0	0	0	0	5.4	4.8	0	118	0	76	0	0	0	1	(+)	1	118	76
55.08	1	female	0	30.4	1	95	1	6.9	4.7	0.681159420289855	0	4	1	1	23	0	35	1	34	0	0	223	1	111	0	57	0	0	149	1	118	1	1	0	0	5.9	6.7	0	120	0	72	0	0	0	1	(+)	1	120	72
61.05	1	female	0	30.3	1	90	1	5	4.6	0.92	0	4	1	1	43	1	59	1	29	0	0	217	0	125	0	61	0	0	139	0	92	0	0	0	0	5.8	8.3	1	122	0	64	0	0	0	1	(+)	1	122	64
74.07	1	female	0	27.2	1	96	1	5.5	2.8	0.509090909090909	0	4	0	0	32	1	31	1	33	0	0	182	0	80	0	62	0	0	100	0	145	1	1	0	1	7.3	4.1	0	137	1	68	0	0	0	1	(+)	1	137	68
55.03	1	female	0	27.2	1	93	1	10	5.8	0.58	0	4	1	0	23	0	22	0	29	0	0	316	1	113	0	62	0	0	233	1	120	1	1	0	0	6.2	6	0	147	1	86	1	0	0	0	(-)	1	147	86
61.09	1	female	0	25.9	1	95	1	5.1	3.2	0.627450980392157	0	4	1	0	21	0	22	0	21	0	0	188	0	142	0	58	0	0	111	0	91	0	0	0	0	5.8	5.4	0	105	0	64	0	0	0	1	(+)	1	105	64
59.06	1	female	0	28	1	101	1	7.6	3.9	0.513157894736842	0	4	0	0	16	0	10	0	13	0	0	262	1	68	0	120	0	0	121	0	106	0	1	0	0	6	3.3	0	136	1	70	0	0	0	0	(-)	1	136	70
59.02	1	female	0	30.8	1	109	1	6.1	4.2	0.688524590163935	0	4	1	0	20	0	30	0	24	0	0	190	0	99	0	55	0	0	122	0	114	1	1	0	0	6.2	5.8	0	123	0	64	0	0	0	1	(+)	1	123	64
67.04	1	female	0	27.4	1	90.5	1	4.9	2.4	0.489795918367347	0	4	1	0	20	0	22	0	28	0	0	263	1	145	0	65	0	0	171	1	88	0	0	0	0	5.7	5.3	0	136	1	72	0	0	1	0	(-)	1	136	72
66.05	1	female	0	34.8	1	113	1	9.8	4.2	0.428571428571429	0	4	0	0	69	1	89	1	62	0	1	224	1	72	0	54	0	0	149	1	122	1	1	0	1	7	4.9	0	121	0	73	0	0	1	1	(+)	1	121	73
73.05	1	female	0	28.3	1	96	1	7.6	4.6	0.605263157894737	0	4	1	0	19	0	27	0	31	0	0	156	0	114	0	49	0	1	88	0	99	0	0	0	0	5.6	4.9	0	156	1	90	1	0	0	1	(+)	1	156	90
61.02	1	female	0	23.2	0	90.5	1	7.9	4.9	0.620253164556962	0	4	0	0	22	0	19	0	36	0	0	232	1	123	0	60	0	0	155	1	89	0	0	0	0	5.6	6.3	0	141	1	87	1	0	0	1	(+)	1	141	87
84	1	female	0	29.5	1	97.5	1	5.5	3.8	0.690909090909091	0	4	0	0	24	0	10	0	26	0	0	202	0	142	0	56	0	0	125	0	131	1	1	0	0	6.4	4.7	0	132	1	80	0	0	0	1	(+)	1	132	80
57.05	1	female	0	27.8	1	91.5	1	5.4	3.4	0.62962962962963	0	4	0	0	19	0	15	0	55	0	1	193	0	87	0	44	0	1	131	0	133	1	1	0	1	6.8	4.9	0	111	0	74	0	0	0	1	(+)	1	111	74
64.11	1	female	0	24.3	0	92	1	6.1	4.1	0.672131147540984	0	4	0	0	16	0	14	0	13	0	0	212	0	107	0	47	0	1	144	1	112	1	1	0	0	6.1	5.3	0	150	1	82	0	0	0	0	(-)	1	150	82
56.01	1	female	0	26.1	1	97	1	4.9	3.2	0.653061224489796	0	4	0	0	17	0	11	0	12	0	0	187	0	172	1	44	0	1	121	0	86	0	0	0	0	5.6	4.7	0	142	1	73	0	0	0	1	(+)	1	142	73
71.1	1	female	0	25.7	1	98	1	5.7	3.2	0.56140350877193	0	4	0	0	21	0	23	0	27	0	0	164	0	98	0	56	0	0	91	0	109	0	1	0	0	6.4	4	0	129	0	72	0	0	0	1	(+)	1	129	72
66.04	1	female	0	24.4	0	90	1	5.9	2.8	0.474576271186441	0	4	1	0	19	0	23	0	19	0	0	233	1	129	0	59	0	0	149	1	102	0	1	0	0	5.8	6.8	0	145	1	82	0	0	0	0	(-)	1	145	82
47.05	0	female	0	29.8	1	93	1	5.7	4.4	0.771929824561404	0	4	1	0	21	0	25	0	53	0	1	184	0	128	0	48	0	1	111	0	113	1	1	0	0	6.4	5.1	0	160	1	98	1	0	0	1	(+)	1	160	98
50.11	1	female	0	30.7	1	95	1	3.2	2.8	0.875	0	4	0	0	18	0	18	0	12	0	0	204	0	81	0	65	0	0	126	0	110	1	1	0	1	6.5	4.6	0	135	1	74	0	0	0	0	(-)	1	135	74
67.06	1	female	0	27.1	1	99	1	4.9	4.5	0.918367346938775	0	4	0	0	16	0	18	0	45	0	0	193	0	102	0	61	0	0	114	0	135	1	1	0	1	6.6	4.8	0	124	0	62	0	0	0	1	(+)	1	124	62
59.01	1	female	0	30.7	1	100.5	1	7.1	6.5	0.915492957746479	0	4	1	0	18	0	23	0	21	0	0	266	1	151	1	46	0	1	188	1	100	0	1	0	0	6.1	5.6	0	130	1	82	0	0	0	1	(+)	1	130	82
68.08	1	female	0	26.5	1	94	1	5.1	4.8	0.941176470588235	0	4	0	0	27	0	22	0	19	0	0	183	0	98	0	59	0	0	115	0	112	1	1	0	0	5.9	5.3	0	137	1	67	0	0	0	0	(-)	1	137	67
62.08	1	female	0	26.6	1	103	1	7.5	4	0.533333333333333	0	4	0	0	18	0	21	0	12	0	0	201	0	91	0	72	0	0	118	0	88	0	0	0	0	5.8	3.6	0	130	1	72	0	0	0	0	(-)	1	130	72
47.08	0	female	0	26.1	1	92	1	6.1	5.2	0.852459016393443	0	4	0	0	12	0	11	0	19	0	0	245	1	150	1	66	0	0	154	1	105	0	1	0	0	5.8	5.9	0	136	1	74	0	0	0	0	(-)	1	136	74
59.08	1	female	0	29.5	1	104	1	5.4	4.2	0.777777777777778	0	4	1	1	37	1	57	1	21	0	0	147	0	69	0	55	0	0	73	0	91	0	0	0	0	6.1	7.9	1	129	0	70	0	0	0	1	(+)	1	129	70
59.11	1	female	0	21.6	0	91	1	5.9	3.2	0.542372881355932	0	4	0	0	16	0	14	0	16	0	0	191	0	104	0	56	0	0	111	0	100	0	1	0	0	5.7	4.1	0	119	0	73	0	0	0	1	(+)	1	119	73
51.11	1	female	0	26.3	1	95	1	5.6	2.5	0.446428571428571	0	4	1	1	23	0	32	1	49	0	0	197	0	101	0	55	0	0	120	0	111	1	1	0	0	5.7	4.7	0	136	1	86	1	0	0	1	(+)	1	136	86
56	1	female	0	28.7	1	94	1	7.5	6.1	0.813333333333333	0	4	1	0	25	0	30	0	44	0	0	198	0	94	0	48	0	1	131	0	112	1	1	0	0	5.8	4.5	0	115	0	79	0	0	0	1	(+)	1	115	79
68	1	female	0	25	1	95	1	8.4	4.4	0.523809523809524	0	4	0	0	27	0	25	0	17	0	0	279	1	160	1	47	0	1	201	1	98	0	0	0	0	5.9	5.7	0	138	1	88	1	0	0	0	(-)	1	138	88
50.02	1	female	0	32.6	1	95	1	7.4	4.6	0.621621621621621	0	4	0	0	16	0	14	0	8	0	0	185	0	48	0	64	0	0	107	0	90	0	0	0	0	5.6	4.2	0	129	0	75	0	0	0	1	(+)	1	129	75
65.04	1	female	0	23.4	0	96	1	5	2.8	0.56	0	4	1	0	18	0	21	0	51	0	1	232	1	179	1	63	0	0	143	1	111	1	1	0	0	5.7	6.1	0	122	0	76	0	0	0	1	(+)	1	122	76
51.03	1	female	0	29.3	1	104	1	6.9	6.3	0.91304347826087	0	4	0	0	16	0	13	0	27	0	0	198	0	102	0	71	0	0	109	0	83	0	0	0	0	5.8	5.1	0	132	1	71	0	0	0	1	(+)	1	132	71
43.11	0	female	0	35.2	1	104.5	1	13.2	5.7	0.431818181818182	0	4	1	0	21	0	27	0	28	0	0	187	0	52	0	54	0	0	112	0	113	1	1	0	0	6.1	4	0	139	1	76	0	0	0	1	(+)	1	139	76
51.07	1	female	0	29.4	1	95	1	9.3	5.7	0.612903225806452	0	4	0	0	16	0	15	0	18	0	0	185	0	66	0	62	0	0	115	0	101	0	1	0	0	6	3.7	0	135	1	77	0	0	0	1	(+)	1	135	77
51.11	1	female	0	34.6	1	104.5	1	6.1	5.6	0.918032786885246	0	4	1	0	17	0	24	0	24	0	0	236	1	119	0	67	0	0	152	1	114	1	1	0	0	6.4	6.9	0	126	0	84	0	0	0	1	(+)	1	126	84
46.03	0	female	0	30.7	1	95	1	7.4	5.1	0.689189189189189	0	4	1	0	26	0	30	0	28	0	0	229	1	71	0	75	0	0	144	1	126	1	1	0	0	6.4	4.9	0	153	1	82	0	0	0	1	(+)	1	153	82
54.08	1	female	0	31.8	1	95	1	8	5.5	0.6875	0	4	1	0	23	0	28	0	26	0	0	215	0	83	0	66	0	0	141	1	111	1	1	0	0	5.7	5.8	0	129	0	74	0	0	0	0	(-)	0	129	74
63.01	1	female	0	28.5	1	96	1	7.9	4.2	0.531645569620253	0	4	0	0	18	0	17	0	43	0	0	181	0	149	0	47	0	1	117	0	90	0	0	0	0	5.5	7.3	1	130	1	79	0	0	0	0	(-)	1	130	79
68.03	1	female	0	25.3	1	100	1	7.8	4	0.512820512820513	0	4	0	0	17	0	21	0	13	0	0	194	0	78	0	75	0	0	104	0	95	0	0	0	0	5.6	4.6	0	141	1	87	1	0	0	1	(+)	1	141	87
62.07	1	female	0	24.5	0	90	1	5.8	2.3	0.396551724137931	0	4	0	0	26	0	25	0	17	0	0	186	0	49	0	81	0	0	95	0	78	0	0	0	0	5.7	3.5	0	148	1	77	0	0	0	1	(+)	1	148	77
58.08	1	female	0	31.2	1	102	1	4	3.9	0.975	0	4	1	1	52	1	68	1	126	1	1	165	0	63	0	61	0	0	89	0	114	1	1	0	1	6.7	5.3	0	155	1	88	1	0	0	1	(+)	1	155	88
57.11	1	female	0	33.6	1	107	1	9.7	4.4	0.45360824742268	0	4	1	0	18	0	15	0	10	0	0	155	0	105	0	51	0	0	90	0	135	1	1	0	1	7.1	3.3	0	145	1	72	0	0	0	1	(+)	1	145	72
56.08	1	female	0	30.4	1	99	1	5.3	3.7	0.69811320754717	0	4	1	1	24	0	31	1	37	0	0	214	0	129	0	54	0	0	145	1	122	1	1	0	0	5.9	6.2	0	123	0	76	0	0	0	1	(+)	1	123	76
49.11	0	female	0	27.9	1	94	1	6.7	3.4	0.507462686567164	0	4	1	0	19	0	20	0	17	0	0	216	0	90	0	55	0	0	147	1	103	0	1	0	0	6.2	7	1	134	1	76	0	0	0	1	(+)	1	134	76
61.1	1	female	0	28.9	1	92.5	1	8.3	3.4	0.409638554216867	0	4	1	0	24	0	25	0	37	0	0	193	0	90	0	61	0	0	119	0	103	0	1	0	0	5.6	4	0	179	1	89	1	0	0	1	(+)	1	179	89
46.08	0	female	0	28.8	1	97	1	7.6	4.5	0.592105263157895	0	4	0	0	17	0	18	0	38	0	0	223	1	91	0	52	0	0	159	1	137	1	1	0	0	6.3	6.9	0	159	1	79	0	0	0	1	(+)	1	159	79
67.05	1	female	0	32.8	1	115	1	8.6	3.1	0.36046511627907	0	4	0	0	19	0	18	0	32	0	0	220	1	116	0	58	0	0	149	1	110	1	1	0	0	6	4.9	0	125	0	77	0	0	1	1	(+)	1	125	77
55.08	1	female	0	30.4	1	95	1	6.9	4.7	0.681159420289855	0	4	1	1	23	0	35	1	34	0	0	223	1	111	0	57	0	0	149	1	118	1	1	0	0	5.9	6.7	0	120	0	72	0	0	0	1	(+)	1	120	72
55.03	1	female	0	27.2	1	93	1	10	5.8	0.58	0	4	1	0	23	0	22	0	29	0	0	316	1	113	0	62	0	0	233	1	120	1	1	0	0	6.2	6	0	147	1	86	1	0	0	0	(-)	1	147	86
59.06	1	female	0	28	1	101	1	7.6	3.9	0.513157894736842	0	4	0	0	16	0	10	0	13	0	0	262	1	68	0	120	0	0	121	0	106	0	1	0	0	6	3.3	0	136	1	70	0	0	0	0	(-)	1	136	70
59.02	1	female	0	30.8	1	109	1	6.1	4.2	0.688524590163935	0	4	1	0	20	0	30	0	24	0	0	190	0	99	0	55	0	0	122	0	114	1	1	0	0	6.2	5.8	0	123	0	64	0	0	0	1	(+)	1	123	64
57.05	1	female	0	27.8	1	91.5	1	5.4	3.4	0.62962962962963	0	4	0	0	19	0	15	0	55	0	1	193	0	87	0	44	0	1	131	0	133	1	1	0	1	6.8	4.9	0	111	0	74	0	0	0	1	(+)	1	111	74
56.01	1	female	0	26.1	1	97	1	4.9	3.2	0.653061224489796	0	4	0	0	17	0	11	0	12	0	0	187	0	172	1	44	0	1	121	0	86	0	0	0	0	5.6	4.7	0	142	1	73	0	0	0	1	(+)	1	142	73
47.05	0	female	0	29.8	1	93	1	5.7	4.4	0.771929824561404	0	4	1	0	21	0	25	0	53	0	1	184	0	128	0	48	0	1	111	0	113	1	1	0	0	6.4	5.1	0	160	1	98	1	0	0	1	(+)	1	160	98
50.11	1	female	0	30.7	1	95	1	3.2	2.8	0.875	0	4	0	0	18	0	18	0	12	0	0	204	0	81	0	65	0	0	126	0	110	1	1	0	1	6.5	4.6	0	135	1	74	0	0	0	0	(-)	1	135	74
59.01	1	female	0	30.7	1	100.5	1	7.1	6.5	0.915492957746479	0	4	1	0	18	0	23	0	21	0	0	266	1	151	1	46	0	1	188	1	100	0	1	0	0	6.1	5.6	0	130	1	82	0	0	0	1	(+)	1	130	82
47.08	0	female	0	26.1	1	92	1	6.1	5.2	0.852459016393443	0	4	0	0	12	0	11	0	19	0	0	245	1	150	1	66	0	0	154	1	105	0	1	0	0	5.8	5.9	0	136	1	74	0	0	0	0	(-)	1	136	74
59.08	1	female	0	29.5	1	104	1	5.4	4.2	0.777777777777778	0	4	1	1	37	1	57	1	21	0	0	147	0	69	0	55	0	0	73	0	91	0	0	0	0	6.1	7.9	1	129	0	70	0	0	0	1	(+)	1	129	70
59.11	1	female	0	21.6	0	91	1	5.9	3.2	0.542372881355932	0	4	0	0	16	0	14	0	16	0	0	191	0	104	0	56	0	0	111	0	100	0	1	0	0	5.7	4.1	0	119	0	73	0	0	0	1	(+)	1	119	73
51.11	1	female	0	26.3	1	95	1	5.6	2.5	0.446428571428571	0	4	1	1	23	0	32	1	49	0	0	197	0	101	0	55	0	0	120	0	111	1	1	0	0	5.7	4.7	0	136	1	86	1	0	0	1	(+)	1	136	86
56	1	female	0	28.7	1	94	1	7.5	6.1	0.813333333333333	0	4	1	0	25	0	30	0	44	0	0	198	0	94	0	48	0	1	131	0	112	1	1	0	0	5.8	4.5	0	115	0	79	0	0	0	1	(+)	1	115	79
50.02	1	female	0	32.6	1	95	1	7.4	4.6	0.621621621621621	0	4	0	0	16	0	14	0	8	0	0	185	0	48	0	64	0	0	107	0	90	0	0	0	0	5.6	4.2	0	129	0	75	0	0	0	1	(+)	1	129	75
51.03	1	female	0	29.3	1	104	1	6.9	6.3	0.91304347826087	0	4	0	0	16	0	13	0	27	0	0	198	0	102	0	71	0	0	109	0	83	0	0	0	0	5.8	5.1	0	132	1	71	0	0	0	1	(+)	1	132	71
43.11	0	female	0	35.2	1	104.5	1	13.2	5.7	0.431818181818182	0	4	1	0	21	0	27	0	28	0	0	187	0	52	0	54	0	0	112	0	113	1	1	0	0	6.1	4	0	139	1	76	0	0	0	1	(+)	1	139	76
51.07	1	female	0	29.4	1	95	1	9.3	5.7	0.612903225806452	0	4	0	0	16	0	15	0	18	0	0	185	0	66	0	62	0	0	115	0	101	0	1	0	0	6	3.7	0	135	1	77	0	0	0	1	(+)	1	135	77
51.11	1	female	0	34.6	1	104.5	1	6.1	5.6	0.918032786885246	0	4	1	0	17	0	24	0	24	0	0	236	1	119	0	67	0	0	152	1	114	1	1	0	0	6.4	6.9	0	126	0	84	0	0	0	1	(+)	1	126	84
46.03	0	female	0	30.7	1	95	1	7.4	5.1	0.689189189189189	0	4	1	0	26	0	30	0	28	0	0	229	1	71	0	75	0	0	144	1	126	1	1	0	0	6.4	4.9	0	153	1	82	0	0	0	1	(+)	1	153	82
54.08	1	female	0	31.8	1	95	1	8	5.5	0.6875	0	4	1	0	23	0	28	0	26	0	0	215	0	83	0	66	0	0	141	1	111	1	1	0	0	5.7	5.8	0	129	0	74	0	0	0	0	(-)	0	129	74
58.08	1	female	0	31.2	1	102	1	4	3.9	0.975	0	4	1	1	52	1	68	1	126	1	1	165	0	63	0	61	0	0	89	0	114	1	1	0	1	6.7	5.3	0	155	1	88	1	0	0	1	(+)	1	155	88
57.11	1	female	0	33.6	1	107	1	9.7	4.4	0.45360824742268	0	4	1	0	18	0	15	0	10	0	0	155	0	105	0	51	0	0	90	0	135	1	1	0	1	7.1	3.3	0	145	1	72	0	0	0	1	(+)	1	145	72
56.08	1	female	0	30.4	1	99	1	5.3	3.7	0.69811320754717	0	4	1	1	24	0	31	1	37	0	0	214	0	129	0	54	0	0	145	1	122	1	1	0	0	5.9	6.2	0	123	0	76	0	0	0	1	(+)	1	123	76
49.11	0	female	0	27.9	1	94	1	6.7	3.4	0.507462686567164	0	4	1	0	19	0	20	0	17	0	0	216	0	90	0	55	0	0	147	1	103	0	1	0	0	6.2	7	1	134	1	76	0	0	0	1	(+)	1	134	76
46.08	0	female	0	28.8	1	97	1	7.6	4.5	0.592105263157895	0	4	0	0	17	0	18	0	38	0	0	223	1	91	0	52	0	0	159	1	137	1	1	0	0	6.3	6.9	0	159	1	79	0	0	0	1	(+)	1	159	79
85	1	female	0	29.3	1	88	0	4	2.9	0.725	0	4	0	0	25	0	13	0	30	0	0	197	0	142	0	63	0	0	119	0	128	1	1	0	1	6.5	5.7	0	157	1	78	0	0	0	1	(+)	1	157	78
62.07	1	female	0	26.3	1	90.5	1	6.6	3.4	0.515151515151515	0	4	1	0	24	0	27	0	63	0	1	205	0	111	0	58	0	0	135	0	139	1	1	0	1	7.5	5.9	0	129	0	81	0	0	0	1	(+)	1	129	81
61	1	female	0	23.8	0	90	1	4.6	1.5	0.326086956521739	0	4	1	0	17	0	16	0	13	0	0	246	1	178	1	46	0	1	177	1	110	1	1	0	0	6	4.6	0	140	1	90	1	0	0	0	(-)	1	140	90
60.06	1	female	0	29.6	1	94.5	1	5.6	1.9	0.339285714285714	0	4	0	0	18	0	20	0	16	0	0	186	0	84	0	65	0	0	110	0	97	0	0	0	0	5.7	4.4	0	130	1	65	0	0	0	1	(+)	1	130	65
54.07	1	female	0	34.9	1	99.5	1	9.4	5.5	0.585106382978723	0	4	1	1	26	0	33	1	40	0	0	218	0	565	1	42	0	1	111	0	107	0	1	0	1	6.8	5.9	0	120	0	77	0	0	0	1	(+)	1	120	77
62	1	female	0	29.1	1	91	1	6.8	3.9	0.573529411764706	0	4	1	1	30	0	48	1	38	0	0	223	1	206	1	46	0	1	151	1	129	1	1	0	0	6.3	7.1	1	126	0	78	0	0	0	1	(+)	1	126	78
58.06	1	female	0	26.9	1	90	1	4.5	3.2	0.711111111111111	0	4	0	0	25	0	25	0	72	1	1	168	0	111	0	48	0	1	104	0	158	1	1	0	1	6.8	4.8	0	141	1	72	0	0	0	1	(+)	1	141	72
60	1	female	0	27.4	1	92	1	6.1	2.9	0.475409836065574	0	4	0	0	22	0	26	0	15	0	0	212	0	54	0	103	0	0	100	0	106	0	1	0	0	5.3	3.9	0	140	1	90	1	0	0	0	(-)	1	140	90
50.03	1	female	0	29.4	1	90.5	1	8	6.1	0.7625	0	4	1	1	28	0	40	1	35	0	0	163	0	98	0	53	0	0	94	0	116	1	1	0	0	6.3	5.8	0	125	0	79	0	0	0	0	(-)	0	125	79
55.05	1	female	0	28.9	1	105	1	6.9	4.8	0.695652173913043	0	4	1	0	16	0	18	0	22	0	0	202	0	126	0	56	0	0	133	0	136	1	1	0	1	7.7	4	0	124	0	70	0	0	0	1	(+)	1	124	70
60.09	1	female	0	21.7	0	90	1	7	4.7	0.671428571428571	0	4	0	0	20	0	14	0	16	0	0	180	0	113	0	57	0	0	114	0	113	1	1	0	0	6.3	2.6	0	100	0	58	0	0	0	0	(-)	0	100	58
69.08	1	female	0	26.8	1	94.5	1	5.2	3.7	0.711538461538462	0	4	0	0	21	0	17	0	18	0	0	185	0	101	0	55	0	0	120	0	114	1	1	0	0	5.9	4.7	0	134	1	80	0	0	0	0	(-)	1	134	80
57.01	1	female	0	50.8	1	117.5	1	11.6	6.2	0.53448275862069	0	4	1	1	23	0	41	1	51	0	1	236	1	167	1	65	0	0	145	1	246	1	1	0	1	9.5	5.8	0	163	1	110	1	0	0	0	(-)	1	163	110
60.02	1	female	0	30.6	1	91	1	6.8	3.1	0.455882352941177	0	4	1	1	29	0	34	1	26	0	0	209	0	100	0	58	0	0	132	0	133	1	1	0	1	7.6	3.8	0	141	1	74	0	0	0	1	(+)	1	141	74
54.04	1	female	0	24.2	0	90	1	4.8	3.6	0.75	0	4	1	0	24	0	25	0	24	0	0	234	1	189	1	54	0	0	163	1	100	0	1	0	0	5.5	4.3	0	130	1	76	0	0	0	0	(-)	1	130	76
55.01	1	female	0	28.4	1	97.5	1	7.9	4.9	0.620253164556962	0	4	0	0	25	0	32	1	92	1	1	240	1	110	0	86	0	0	138	0	103	0	1	0	0	5.9	5.7	0	137	1	79	0	0	0	0	(-)	1	137	79
65.06	1	female	0	28.3	1	96.5	1	7.6	6.1	0.802631578947368	0	4	0	0	20	0	19	0	28	0	0	174	0	130	0	38	1	1	120	0	93	0	0	0	0	5.7	4.5	0	147	1	84	0	0	0	0	(-)	1	147	84
60.05	1	female	0	22.6	0	91	1	5.2	4.4	0.846153846153846	0	4	0	0	17	0	17	0	12	0	0	195	0	84	0	67	0	0	114	0	95	0	0	0	0	5.9	3.7	0	135	1	75	0	0	0	0	(-)	1	135	75
52.06	1	female	0	29.3	1	98	1	8.2	5.4	0.658536585365854	0	4	0	0	14	0	14	0	17	0	0	161	0	88	0	58	0	0	92	0	100	0	1	0	0	6.1	2.2	0	124	0	83	0	0	0	1	(+)	1	124	83
57	1	female	0	29.3	1	95	1	8.1	6.4	0.790123456790124	0	4	1	1	27	0	40	1	49	0	0	207	0	106	0	54	0	0	147	1	112	1	1	0	0	5.8	4.7	0	118	0	70	0	0	0	1	(+)	1	118	70
74	1	female	0	22	0	92.5	1	4.5	2.2	0.488888888888889	0	4	0	0	18	0	12	0	16	0	0	273	1	222	1	64	0	0	189	1	81	0	0	0	0	5.8	3.4	0	142	1	77	0	0	0	0	(-)	1	142	77
69	1	female	0	24.2	0	90.5	1	5.7	2.9	0.508771929824561	0	4	0	0	20	0	21	0	14	0	0	185	0	74	0	70	0	0	109	0	97	0	0	0	0	5.8	5.5	0	126	0	86	1	0	0	1	(+)	1	126	86
57.08	1	female	0	35.4	1	111	1	5.7	4.2	0.736842105263158	0	4	1	1	153	1	154	1	135	1	1	225	1	215	1	47	0	1	155	1	126	1	1	0	1	7.3	7.8	1	128	0	76	0	0	0	1	(+)	1	128	76
58.07	1	female	0	32.6	1	100	1	6.4	6.2	0.96875	0	4	1	0	18	0	20	0	14	0	0	171	0	124	0	55	0	0	100	0	151	1	1	0	1	6.9	4.2	0	154	1	80	0	0	0	1	(+)	1	154	80
58.09	1	female	0	26.7	1	90.5	1	4.8	4.6	0.958333333333333	0	4	0	0	39	1	44	1	82	1	1	193	0	129	0	63	0	0	114	0	197	1	1	0	1	9.3	4.6	0	139	1	70	0	0	0	0	(-)	1	139	70
64.01	1	female	0	29.1	1	95.5	1	7.2	4.8	0.666666666666667	0	4	1	0	19	0	18	0	31	0	0	186	0	141	0	42	0	1	120	0	89	0	0	0	0	5.5	6.8	0	137	1	77	0	0	0	0	(-)	1	137	77
52.05	1	female	0	27.9	1	100.5	1	5.1	3.5	0.686274509803922	0	4	0	0	15	0	12	0	101	1	1	185	0	67	0	83	0	0	94	0	84	0	0	0	0	5.4	4.3	0	118	0	73	0	0	0	1	(+)	1	118	73
49.11	0	female	0	37.2	1	108	1	6.5	3.7	0.569230769230769	0	4	1	1	40	1	56	1	65	0	1	188	0	151	1	60	0	0	108	0	135	1	1	0	1	7.1	7.9	1	128	0	72	0	0	0	1	(+)	1	128	72
60.04	1	female	0	29.6	1	98.5	1	8.5	6.3	0.741176470588235	0	4	1	0	16	0	15	0	39	0	0	194	0	98	0	63	0	0	119	0	139	1	1	0	0	6.2	5	0	136	1	88	1	0	1	0	(-)	1	136	88
59.06	1	female	0	24.6	0	95.5	1	8.5	4	0.470588235294118	0	4	1	0	19	0	20	0	26	0	0	276	1	89	0	71	0	0	193	1	122	1	1	0	0	5.7	2.4	0	130	1	79	0	0	0	0	(-)	1	130	79
39.07	0	female	0	30.4	1	91	1	4.2	3.5	0.833333333333333	0	4	1	1	39	1	58	1	38	0	0	193	0	177	1	53	0	0	125	0	115	1	1	0	1	6.5	4.9	0	124	0	80	0	0	0	0	(-)	0	124	80
63.09	1	female	0	25.8	1	93.5	1	4.7	2	0.425531914893617	0	4	0	0	24	0	23	0	13	0	0	181	0	39	0	80	0	0	97	0	83	0	0	0	0	5.8	4.4	0	136	1	80	0	0	0	1	(+)	1	136	80
63.01	1	female	0	32.1	1	92.5	1	5.4	3.2	0.592592592592593	0	4	0	0	12	0	12	0	18	0	0	232	1	83	0	62	0	0	154	1	120	1	1	0	1	6.5	4.3	0	136	1	84	0	0	0	1	(+)	1	136	84
52	1	female	0	35.4	1	104	1	9.3	6.9	0.741935483870968	0	4	1	1	24	0	36	1	39	0	0	232	1	119	0	37	1	1	173	1	110	1	1	0	0	5.7	6.1	0	126	0	86	1	0	0	0	(-)	1	126	86
65.11	1	female	0	26.3	1	90.5	1	6.3	6.1	0.968253968253968	0	4	1	0	27	0	24	0	30	0	0	172	0	81	0	64	0	0	98	0	112	1	1	0	0	6.1	4.7	0	113	0	69	0	0	0	1	(+)	1	113	69
65.03	1	female	0	25.3	1	92.5	1	7	5	0.714285714285714	0	4	0	0	15	0	12	0	21	0	0	154	0	47	0	62	0	0	86	0	104	0	1	0	0	6	5.4	0	119	0	71	0	0	0	1	(+)	1	119	71
63.06	1	female	0	29.5	1	95	1	6.7	4.9	0.73134328358209	0	4	1	0	18	0	15	0	13	0	0	199	0	131	0	67	0	0	126	0	89	0	0	0	0	5.9	6.8	0	127	0	79	0	0	0	1	(+)	1	127	79
68.05	1	female	0	33.2	1	112	1	7.6	4.7	0.618421052631579	0	4	0	0	18	0	18	0	31	0	0	208	0	114	0	57	0	0	136	0	112	1	1	0	0	6.4	5.1	0	110	0	68	0	0	1	1	(+)	1	110	68
46.06	0	female	0	32.9	1	96	1	9.1	5.5	0.604395604395604	0	4	1	1	29	0	49	1	21	0	0	96	0	106	0	37	1	1	48	0	102	0	1	0	0	6.4	4.2	0	135	1	79	0	0	0	0	(-)	1	135	79
46.02	0	female	0	35.1	1	112.5	1	8.6	8.1	0.941860465116279	0	4	1	1	49	1	56	1	62	0	1	193	0	160	1	43	0	1	132	0	211	1	1	0	1	8.5	3.8	0	147	1	68	0	0	1	1	(+)	1	147	68
65.07	1	female	0	29.5	1	90	1	9	5.4	0.6	0	4	1	0	22	0	26	0	39	0	0	256	1	193	1	50	0	0	191	1	105	0	1	0	0	6.3	6.6	0	130	1	90	1	0	0	0	(-)	1	130	90
58.01	1	female	0	27.5	1	90	1	7.5	4.9	0.653333333333333	0	4	1	0	22	0	23	0	32	0	0	225	1	282	1	40	0	1	151	1	100	0	1	0	0	6	5.9	0	107	0	69	0	0	0	1	(+)	1	107	69
59.06	1	female	0	27.6	1	92	1	6.5	4.9	0.753846153846154	0	4	0	0	21	0	21	0	62	0	1	185	0	84	0	48	0	1	125	0	102	0	1	0	1	6.8	4.9	0	139	1	78	0	0	0	1	(+)	1	139	78
56.05	1	female	0	29.1	1	95	1	7.9	5.5	0.69620253164557	0	4	1	0	16	0	20	0	31	0	0	207	0	200	1	59	0	0	121	0	184	1	1	0	1	9	4.2	0	130	1	78	0	0	0	1	(+)	1	130	78
74.11	1	female	0	27.2	1	91	1	6.9	6.6	0.956521739130435	0	4	1	1	40	1	37	1	33	0	0	164	0	57	0	64	0	0	87	0	130	1	1	0	1	6.6	5.8	0	117	0	85	1	0	0	1	(+)	1	117	85
70.08	1	female	0	27.5	1	93	1	5.5	4.2	0.763636363636364	0	4	1	0	23	0	20	0	18	0	0	181	0	123	0	58	0	0	111	0	126	1	1	0	0	6	5.5	0	134	1	71	0	0	0	0	(-)	1	134	71
49.06	0	female	0	30.4	1	98	1	4.2	4	0.952380952380952	0	4	1	0	19	0	19	0	61	0	1	183	0	209	1	48	0	1	110	0	122	1	1	0	1	6.8	4.9	0	115	0	75	0	0	0	1	(+)	1	115	75
53.1	1	female	0	26.7	1	95	1	5.5	4.1	0.745454545454545	0	4	1	0	19	0	25	0	48	0	0	214	0	87	0	58	0	0	143	1	109	0	1	0	0	5.6	5.3	0	130	1	90	1	0	0	1	(+)	1	130	90
54.1	1	female	0	30	1	98	1	7.7	7.1	0.922077922077922	0	4	1	1	28	0	32	1	17	0	0	163	0	68	0	57	0	0	97	0	98	0	0	0	0	5.6	5.5	0	132	1	78	0	0	0	1	(+)	1	132	78
53.11	1	female	0	30.2	1	93.5	1	8.4	4.5	0.535714285714286	0	4	1	1	78	1	96	1	166	1	1	253	1	175	1	56	0	0	172	1	166	1	1	0	1	8.2	5.5	0	123	0	76	0	0	0	1	(+)	1	123	76
58	1	female	0	29.4	1	98	1	9.1	9.3	1.02197802197802	1	3	1	1	37	1	58	1	56	0	1	226	1	185	1	49	0	1	155	1	116	1	1	0	0	5.7	4.3	0	126	0	85	1	0	0	1	(+)	1	126	85
52.01	1	female	0	33.9	1	102	1	7.5	5.5	0.733333333333333	0	4	0	0	20	0	19	0	14	0	0	217	0	95	0	67	0	0	143	1	95	0	0	0	0	5.7	4.9	0	112	0	76	0	0	0	1	(+)	1	112	76
61.09	1	female	0	27.2	1	95	1	4.4	5.8	1.31818181818182	1	3	1	1	41	1	74	1	34	0	0	250	1	223	1	62	0	0	169	1	116	1	1	0	0	6.4	5.9	0	117	0	78	0	0	0	0	(-)	0	117	78
45.11	0	female	0	38.1	1	113	1	8.3	9.6	1.1566265060241	1	3	1	1	40	1	61	1	36	0	0	189	0	56	0	65	0	0	119	0	119	1	1	0	1	6.8	3.3	0	132	1	86	1	0	0	1	(+)	1	132	86
51.07	1	female	0	30.4	1	90	1	6.4	4.6	0.71875	0	4	1	1	39	1	54	1	41	0	0	151	0	138	0	49	0	1	82	0	125	1	1	0	1	6.7	4.5	0	130	1	88	1	0	0	0	(-)	1	130	88
36.08	0	female	0	31.3	1	91	1	6.2	7.7	1.24193548387097	1	3	1	1	31	1	45	1	32	0	0	220	1	123	0	45	0	1	153	1	120	1	1	0	0	6.2	7.9	1	136	1	75	0	0	0	0	(-)	1	136	75
65.01	1	female	0	27.2	1	98	1	6	3.9	0.65	0	4	0	0	16	0	12	0	13	0	0	266	1	196	1	41	0	1	199	1	81	0	0	0	0	5.4	6.7	0	135	1	69	0	0	0	0	(-)	1	135	69
64.02	1	female	0	27.5	1	96	1	6.3	6.9	1.0952380952381	1	3	1	1	37	1	56	1	80	1	1	166	0	123	0	46	0	1	103	0	117	1	1	0	1	6.6	5.4	0	135	1	73	0	0	0	1	(+)	1	135	73
56.09	1	female	0	31	1	91.5	1	8.9	6.5	0.730337078651685	0	4	1	0	27	0	30	0	25	0	0	214	0	86	0	69	0	0	134	0	114	1	1	0	0	5.7	5.9	0	139	1	72	0	0	0	0	(-)	1	139	72
58.11	1	female	0	34.5	1	101	1	8	8	1	1	3	1	1	116	1	134	1	201	1	1	222	1	223	1	46	0	1	149	1	244	1	1	0	1	11.7	5.5	0	133	1	83	0	0	0	1	(+)	1	133	83
51	1	female	0	37.4	1	107.5	1	6.8	5.1	0.75	0	4	1	1	43	1	61	1	64	0	1	159	0	105	0	57	0	0	87	0	147	1	1	0	1	7.9	6.3	0	121	0	73	0	0	0	1	(+)	1	121	73
60.08	1	female	0	31	1	101	1	5.9	5.1	0.864406779661017	0	4	0	0	40	1	46	1	109	1	1	241	1	102	0	69	0	0	164	1	144	1	1	0	1	6.6	5.5	0	134	1	80	0	0	0	1	(+)	1	134	80
42.11	0	female	0	34.2	1	104	1	11.8	5	0.423728813559322	0	4	1	1	33	1	46	1	35	0	0	239	1	191	1	52	0	0	167	1	92	0	0	0	0	6	4.9	0	133	1	85	1	0	1	0	(-)	1	133	85
34.08	0	female	0	24.4	0	90.5	1	4.2	2.5	0.595238095238095	0	4	0	0	18	0	11	0	12	0	0	193	0	150	1	70	0	0	113	0	83	0	0	0	0	5.7	3.6	0	123	0	85	1	0	1	0	(-)	1	123	85
56.03	1	female	0	32.8	1	102	1	6.1	3.4	0.557377049180328	0	4	1	0	18	0	18	0	27	0	0	259	1	413	1	43	0	1	177	1	101	0	1	0	0	6.2	5.6	0	123	0	89	1	0	0	1	(+)	1	123	89
61.05	1	female	0	29.9	1	94	1	8.5	5.7	0.670588235294118	0	4	1	0	17	0	17	0	36	0	0	238	1	133	0	59	0	0	159	1	125	1	1	0	0	6.3	4.5	0	146	1	100	1	0	1	0	(-)	1	146	100
58.08	1	female	0	31	1	98.5	1	7.1	5	0.704225352112676	0	4	1	0	23	0	27	0	29	0	0	204	0	87	0	58	0	0	133	0	115	1	1	0	0	6	7	1	132	1	74	0	0	0	1	(+)	1	132	74
41	0	female	0	33.3	1	100.5	1	8.7	7.4	0.850574712643678	0	4	1	0	22	0	23	0	35	0	0	220	1	232	1	56	0	0	135	0	169	1	1	0	1	8.6	6.3	0	129	0	76	0	0	0	0	(-)	0	129	76
68.07	1	female	0	26.7	1	100	1	7.6	5.6	0.736842105263158	0	4	0	0	29	0	36	1	83	1	1	217	0	72	0	72	0	0	136	0	93	0	0	0	0	6	4.7	0	138	1	75	0	0	0	0	(-)	1	138	75
64.1	1	female	0	27	1	97.5	1	5.3	2.5	0.471698113207547	0	4	0	0	22	0	23	0	17	0	0	185	0	68	0	73	0	0	108	0	81	0	0	0	0	5.9	4.1	0	131	1	75	0	0	0	1	(+)	1	131	75
61.03	1	female	0	26.8	1	92.5	1	7.2	4.6	0.638888888888889	0	4	1	0	22	0	25	0	23	0	0	174	0	142	0	47	0	1	113	0	111	1	1	0	0	6.3	6.1	0	151	1	92	1	0	0	1	(+)	1	151	92
66.05	1	female	0	24.6	0	90	1	5.6	4.2	0.75	0	4	0	0	27	0	28	0	14	0	0	271	1	58	0	93	0	0	169	1	97	0	0	0	1	6.5	5.5	0	138	1	79	0	0	0	1	(+)	1	138	79
62.11	1	female	0	27.1	1	90	1	7.5	4.6	0.613333333333333	0	4	1	0	16	0	14	0	23	0	0	171	0	69	0	65	0	0	99	0	111	1	1	0	0	6.3	4.5	0	120	0	66	0	0	0	0	(-)	0	120	66
66.07	1	female	0	31.5	1	96	1	10.1	4.5	0.445544554455446	0	4	1	1	27	0	36	1	45	0	0	259	1	134	0	55	0	0	186	1	115	1	1	1	0	6.3	7.5	1	140	1	80	0	0	0	0	(-)	1	140	80
69.01	1	female	0	29.1	1	105	1	5.7	2.5	0.43859649122807	0	4	0	0	23	0	20	0	16	0	0	218	0	83	0	87	0	0	122	0	107	0	1	0	0	5.8	4.7	0	128	0	74	0	0	0	1	(+)	1	128	74
66.01	1	female	0	24.9	0	93	1	5.6	4.5	0.803571428571429	0	4	1	1	41	1	75	1	27	0	0	252	1	187	1	60	0	0	169	1	144	1	1	1	1	7.3	3.5	0	130	1	84	0	0	0	0	(-)	1	130	84
61.11	1	female	0	26.7	1	93	1	7.6	3.9	0.513157894736842	0	4	1	0	31	1	23	0	31	0	0	217	0	67	0	79	0	0	126	0	111	1	1	0	0	5.5	3.9	0	146	1	94	1	0	0	1	(+)	1	146	94
55	1	female	0	24.1	0	92	1	4.1	4.4	1.07317073170732	1	3	1	1	26	0	35	1	16	0	0	188	0	93	0	60	0	0	113	0	100	0	1	0	0	6.1	5.1	0	136	1	78	0	0	0	0	(-)	1	136	78
56.01	1	female	0	31.5	1	94.5	1	7.8	4.5	0.576923076923077	0	4	1	1	47	1	56	1	48	0	0	165	0	188	1	46	0	1	99	0	101	0	1	0	0	6.1	5.9	0	121	0	89	1	0	1	0	(-)	1	121	89
60.06	1	female	0	27.9	1	94	1	5.4	4.9	0.907407407407407	0	4	0	0	22	0	19	0	60	0	1	156	0	171	1	40	0	1	91	0	95	0	0	1	1	6.8	5.3	0	117	0	68	0	0	0	1	(+)	1	117	68
75.11	1	female	0	26.7	1	90.5	1	8.5	5.6	0.658823529411765	0	4	0	0	31	1	35	1	31	0	0	177	0	66	0	69	0	0	97	0	126	1	1	1	1	6.5	5.5	0	130	1	86	1	0	0	1	(+)	1	130	86
52.1	1	female	0	28.5	1	98.5	1	7.2	4	0.555555555555556	0	4	1	0	17	0	17	0	16	0	0	213	0	152	1	56	0	0	141	1	104	0	1	0	0	5.7	3.5	0	127	0	80	0	0	0	1	(+)	1	127	80
46.09	0	female	0	32.2	1	91	1	5.1	6.7	1.31372549019608	1	3	1	0	18	0	16	0	22	0	0	220	1	238	1	51	0	0	145	1	91	0	0	0	0	5.4	4.3	0	133	1	81	0	0	0	0	(-)	1	133	81
57.05	1	female	0	29.9	1	99.5	1	6.5	6.4	0.984615384615385	0	4	1	0	20	0	30	0	30	0	0	204	0	173	1	55	0	0	134	0	205	1	1	1	1	8.6	4.3	0	142	1	88	1	0	0	1	(+)	1	142	88
62.09	1	female	0	22.1	0	92.5	1	7.9	4.9	0.620253164556962	0	4	0	0	17	0	12	0	14	0	0	197	0	149	0	54	0	0	131	0	109	0	1	0	0	6	4.1	0	97	0	60	0	0	0	0	(-)	0	97	60
69.04	1	female	0	24.4	0	90	1	5.8	2.7	0.46551724137931	0	4	1	0	25	0	30	0	19	0	0	216	0	131	0	61	0	0	139	0	92	0	0	0	0	5.6	6.2	0	140	1	70	0	0	0	0	(-)	1	140	70
54.09	1	female	0	25.8	1	97.5	1	5.5	4	0.727272727272727	0	4	1	0	16	0	18	0	36	0	0	210	0	121	0	55	0	0	133	0	112	1	1	0	0	5.6	5	0	134	1	91	1	0	0	1	(+)	1	134	91
62.01	1	female	0	28.5	1	98	1	8	6.6	0.825	0	4	0	0	14	0	17	0	48	0	0	218	0	169	1	39	1	1	148	1	102	0	1	0	0	6.1	5	0	123	0	85	1	0	0	1	(+)	1	123	85
50.06	1	female	0	31.1	1	99	1	6.8	5.6	0.823529411764706	0	4	1	1	34	1	32	1	90	1	1	238	1	181	1	58	0	0	157	1	142	1	1	1	1	7.1	6.4	0	122	0	77	0	0	0	1	(+)	1	122	77
78.11	1	female	0	29.9	1	101	1	5.8	4.2	0.724137931034483	0	4	1	0	28	0	24	0	25	0	0	160	0	75	0	73	0	0	78	0	93	0	0	0	0	5.3	4	0	170	1	96	1	0	0	1	(+)	1	170	96
49.08	0	female	0	29.7	1	95	1	9.6	5.3	0.552083333333333	0	4	1	0	18	0	17	0	25	0	0	213	0	163	1	60	0	0	138	0	87	0	0	0	0	5.5	5.4	0	136	1	87	1	0	0	0	(-)	1	136	87
50.08	1	female	0	27.3	1	93	1	7.2	6.2	0.861111111111111	0	4	1	0	19	0	19	0	33	0	0	259	1	170	1	67	0	0	168	1	91	0	0	0	0	5.5	5.7	0	137	1	83	0	0	0	0	(-)	1	137	83
56.04	1	female	0	25.4	1	93	1	6.7	4.7	0.701492537313433	0	4	1	1	40	1	59	1	129	1	1	295	1	684	1	43	0	1	171	1	174	1	1	1	1	8	5	0	142	1	83	0	0	0	0	(-)	1	142	83
56.05	1	female	0	30.7	1	105	1	9.2	3.7	0.402173913043478	0	4	1	1	34	1	63	1	82	1	1	228	1	112	0	52	0	0	156	1	115	1	1	0	0	6	5.9	0	155	1	90	1	0	0	0	(-)	1	155	90
69.08	1	female	0	29.5	1	103.5	1	6.3	4.7	0.746031746031746	0	4	1	0	17	0	19	0	60	0	1	204	0	149	0	87	0	0	99	0	98	0	0	1	0	6.2	5.3	0	132	1	82	0	0	0	1	(+)	1	132	82
59	1	female	0	29.4	1	95	1	10.6	11.5	1.08490566037736	1	3	1	1	39	1	51	1	40	0	0	204	0	162	1	49	0	1	139	0	109	0	1	0	0	5.7	4.3	0	117	0	79	0	0	0	1	(+)	1	117	79
67.07	1	female	0	28.6	1	97	1	7.5	3.9	0.52	0	4	0	0	17	0	16	0	23	0	0	177	0	124	0	39	1	1	124	0	94	0	0	0	0	5.5	4.9	0	154	1	88	1	0	0	0	(-)	1	154	88
54.06	1	female	0	29.3	1	102.5	1	7.9	7.2	0.911392405063291	0	4	1	0	23	0	24	0	21	0	0	239	1	102	0	63	0	0	160	1	110	1	1	1	0	6.3	7.4	1	154	1	80	0	0	0	0	(-)	1	154	80
66.09	1	female	0	24.5	0	91	1	5.6	4.3	0.767857142857143	0	4	0	0	22	0	15	0	15	0	0	205	0	53	0	77	0	0	126	0	83	0	0	0	0	5.6	4.4	0	130	1	70	0	0	0	1	(+)	1	130	70
53.01	1	female	0	33.2	1	105.5	1	8.4	4.6	0.547619047619048	0	4	0	0	16	0	13	0	11	0	0	213	0	102	0	68	0	0	133	0	91	0	0	0	0	5.6	4.7	0	127	0	85	1	0	0	1	(+)	1	127	85
54.07	1	female	0	28.4	1	99	1	9.3	5.6	0.602150537634409	0	4	0	0	16	0	15	0	17	0	0	185	0	56	0	65	0	0	112	0	97	0	0	1	0	6.2	3	0	124	0	84	0	0	0	1	(+)	1	124	84
48.07	0	female	0	27.8	1	93	1	7.6	5.7	0.75	0	4	1	1	24	0	31	1	26	0	0	203	0	155	1	45	0	1	138	0	106	0	1	0	0	6	6.1	0	150	1	100	1	0	0	0	(-)	1	150	100
52.06	1	female	0	29.5	1	93	1	8.1	6.3	0.777777777777778	0	4	1	1	24	0	35	1	31	0	0	150	0	63	0	50	0	0	91	0	137	1	1	1	0	6.4	5.8	0	134	1	83	0	0	0	0	(-)	1	134	83
59.09	1	female	0	31.1	1	99.5	1	7.5	5.6	0.746666666666667	0	4	1	0	21	0	26	0	58	0	1	188	0	168	1	44	0	1	123	0	100	0	1	0	0	5.8	6.2	0	125	0	73	0	0	0	1	(+)	1	125	73
57.08	1	female	0	32.3	1	96	1	10	9.1	0.91	0	4	1	0	26	0	26	0	22	0	0	222	1	88	0	64	0	0	148	1	109	0	1	0	0	5.6	5.8	0	139	1	80	0	0	0	0	(-)	1	139	80
59.07	1	female	0	26.7	1	91	1	6.4	4.4	0.6875	0	4	1	1	27	0	41	1	157	1	1	265	1	159	1	59	0	0	190	1	92	0	0	0	0	5.3	5.4	0	122	0	84	0	0	0	1	(+)	1	122	84
65.01	1	female	0	27.5	1	97	1	6.4	6.7	1.046875	1	3	1	1	42	1	61	1	78	1	1	193	0	135	0	44	0	1	135	0	113	1	1	1	1	7.2	5.7	0	114	0	66	0	0	0	1	(+)	1	114	66
49.03	0	female	0	30.5	1	91	1	7.2	7.4	1.02777777777778	1	3	1	0	16	0	20	0	22	0	0	202	0	102	0	69	0	0	124	0	126	1	1	1	1	6.6	4.8	0	139	1	87	1	0	0	1	(+)	1	139	87
62.11	1	female	0	30.7	1	95	1	7.4	3.9	0.527027027027027	0	4	0	0	20	0	20	0	17	0	0	218	0	91	0	70	0	0	129	0	86	0	0	0	0	5.6	5.5	0	136	1	80	0	0	0	1	(+)	1	136	80
65.08	1	female	0	27.7	1	101	1	8.6	7.4	0.86046511627907	0	4	1	0	22	0	25	0	33	0	0	237	1	159	1	62	0	0	156	1	88	0	0	0	0	5.9	4.2	0	135	1	84	0	0	0	0	(-)	1	135	84
50.04	1	female	0	35.4	1	109	1	5.8	8	1.37931034482759	1	3	1	1	66	1	130	1	88	1	1	189	0	196	1	44	0	1	121	0	100	0	1	0	0	6.1	5.1	0	133	1	79	0	0	0	0	(-)	1	133	79
41.05	0	female	0	30	1	96	1	7	8.7	1.24285714285714	1	3	1	0	16	0	18	0	24	0	0	220	1	184	1	37	1	1	160	1	104	0	1	0	0	5.6	5.5	0	135	1	77	0	0	1	0	(-)	1	135	77
62.03	1	female	0	29.9	1	98	1	8.3	6.9	0.831325301204819	0	4	1	0	20	0	19	0	35	0	0	228	1	128	0	65	0	0	153	1	138	1	1	1	1	6.5	5.1	0	106	0	86	1	0	1	0	(-)	1	106	86
41.1	0	female	0	35.9	1	109.5	1	8.4	9.2	1.0952380952381	1	3	1	1	36	1	43	1	40	0	0	220	1	269	1	53	0	0	138	0	151	1	1	1	1	8.5	4.4	0	127	0	84	0	0	0	0	(-)	0	127	84
61.08	1	female	0	32.3	1	102.5	1	5.1	6.7	1.31372549019608	1	3	1	1	59	1	79	1	216	1	1	163	0	86	0	66	0	0	83	0	129	1	1	1	1	7.6	4.2	0	130	1	76	0	0	0	1	(+)	1	130	76
61.07	1	female	0	28.3	1	88	0	7.1	4	0.563380281690141	0	4	0	0	22	0	24	0	35	0	0	203	0	116	0	58	0	0	126	0	107	0	1	0	0	5.9	5.6	0	129	0	72	0	0	0	0	(-)	0	129	72
58.06	1	female	0	24.7	0	88.5	0	7.2	4	0.555555555555556	0	4	1	0	19	0	14	0	14	0	0	185	0	67	0	57	0	0	113	0	101	0	1	0	0	6	4.1	0	138	1	79	0	0	0	0	(-)	1	138	79
66.03	1	female	0	23	0	80	0	4.6	3.6	0.782608695652174	0	4	1	0	23	0	19	0	52	0	1	233	1	182	1	39	1	1	159	1	93	0	0	0	0	5.5	5.6	0	127	0	82	0	0	0	1	(+)	1	127	82
58.05	1	female	0	21.4	0	87.5	0	6.1	3.7	0.60655737704918	0	4	1	0	18	0	25	0	24	0	0	199	0	210	1	50	0	0	122	0	102	0	1	0	0	6.1	4.9	0	127	0	83	0	0	0	0	(-)	0	127	83
49.02	0	female	0	28.3	1	85.5	0	7.5	7.2	0.96	0	4	0	0	21	0	15	0	14	0	0	228	1	98	0	64	0	0	147	1	103	0	1	0	0	5.7	6.4	0	141	1	83	0	0	0	0	(-)	1	141	83
72.09	1	female	0	24.7	0	87.5	0	6.8	4.5	0.661764705882353	0	4	0	0	18	0	16	0	15	0	0	187	0	112	0	50	0	0	118	0	105	0	1	0	0	5.8	4.3	0	192	1	96	1	0	0	1	(+)	1	192	96
42.07	0	female	0	32.6	1	95.5	1	9.5	7.8	0.821052631578947	0	4	1	1	45	1	86	1	29	0	0	100	0	105	0	36	1	1	51	0	100	0	1	0	0	6.2	4.1	0	123	0	77	0	0	0	0	(-)	0	123	77
74.03	1	female	0	26.5	1	89.5	0	6.8	4.2	0.617647058823529	0	4	1	0	18	0	17	0	23	0	0	179	0	58	0	52	0	0	115	0	97	0	0	0	0	5.5	3.5	0	133	1	59	0	0	0	1	(+)	1	133	59
63.09	1	female	0	21.1	0	80	0	5	3.7	0.74	0	4	0	0	19	0	14	0	14	0	0	213	0	228	1	43	0	1	143	1	100	0	1	0	0	5.6	4.9	0	127	0	64	0	0	0	0	(-)	0	127	64
61.03	1	female	0	24.3	0	88	0	6	4.2	0.7	0	4	0	0	24	0	20	0	14	0	0	175	0	75	0	60	0	0	100	0	94	0	0	0	0	5.8	4.3	0	143	1	70	0	0	1	1	(+)	1	143	70
52	1	female	0	23.6	0	87	0	6.7	5.1	0.761194029850746	0	4	1	1	34	1	52	1	169	1	1	185	0	163	1	59	0	0	104	0	109	0	1	0	1	6.8	4.6	0	128	0	74	0	0	0	1	(+)	1	128	74
71.06	1	female	0	25.4	1	86.5	0	6.3	4.4	0.698412698412698	0	4	0	0	17	0	17	0	12	0	0	283	1	143	0	43	0	1	218	1	89	0	0	0	0	5.8	6.4	0	151	1	79	0	0	0	0	(-)	1	151	79
57	1	female	0	29	1	100.4	1	7	6.9	0.985714285714286	0	4	0	0	15	0	18	0	16	0	0	256	1	106	0	49	0	1	182	1	101	0	1	0	0	5.9	5.3	0	152	1	83	0	0	0	1	(+)	1	152	83
53.04	1	female	0	26.9	1	96.8	1	6.9	3.2	0.463768115942029	0	4	1	0	19	0	16	0	15	0	0	244	1	60	0	94	0	0	139	0	104	0	1	0	0	5.9	3.8	0	135	1	73	0	0	0	0	(-)	1	135	73
63	1	female	0	23.8	0	83	0	5.7	4.6	0.807017543859649	0	4	0	0	17	0	13	0	13	0	0	186	0	75	0	46	0	1	124	0	103	0	1	0	0	6.1	5.6	0	140	1	80	0	0	0	0	(-)	1	140	80
51.02	1	female	0	26.3	1	87.5	0	8.1	5.4	0.666666666666667	0	4	1	0	23	0	26	0	54	0	1	202	0	186	1	51	0	0	129	0	126	1	1	0	1	6.8	4.9	0	115	0	72	0	0	0	0	(-)	0	115	72
56.07	1	female	0	26.6	1	84	0	8	5.9	0.7375	0	4	1	0	18	0	15	0	17	0	0	182	0	106	0	64	0	0	104	0	105	0	1	0	0	5.9	5.2	0	143	1	82	0	0	0	0	(-)	1	143	82
50.05	1	female	0	26.5	1	90	1	6.9	5.2	0.753623188405797	0	4	1	0	27	0	25	0	29	0	0	235	1	53	0	57	0	0	163	1	106	0	1	0	1	6.7	5	0	133	1	76	0	0	0	0	(-)	1	133	76
63.07	1	female	0	23.1	0	83	0	4.9	4	0.816326530612245	0	4	0	0	18	0	16	0	29	0	0	188	0	107	0	43	0	1	132	0	96	0	0	0	0	5.3	3.9	0	145	1	76	0	0	0	0	(-)	1	145	76
50.01	1	female	0	22.8	0	80	0	6	5.2	0.866666666666667	0	4	1	0	18	0	18	0	26	0	0	207	0	222	1	49	0	1	129	0	91	0	0	0	0	5.5	5.2	0	135	1	72	0	0	0	0	(-)	1	135	72
65.06	1	female	0	27	1	102	1	4.7	5	1.06382978723404	1	3	1	1	34	1	44	1	62	0	1	198	0	114	0	66	0	0	116	0	109	0	1	0	0	6.1	5.2	0	122	0	61	0	0	0	1	(+)	1	122	61
66.08	1	female	0	21.1	0	87	0	4.1	3.2	0.780487804878049	0	4	0	0	20	0	17	0	16	0	0	211	0	111	0	78	0	0	119	0	107	0	1	0	0	5.7	3.9	0	122	0	73	0	0	0	0	(-)	0	122	73
65.07	1	female	0	27.3	1	86.5	0	5.6	4	0.714285714285714	0	4	1	0	20	0	18	0	16	0	0	217	0	150	1	67	0	0	137	0	109	0	1	0	0	5.8	4.3	0	131	1	73	0	0	0	0	(-)	1	131	73
64.05	1	female	0	24.1	0	88	0	4.9	3.2	0.653061224489796	0	4	1	0	22	0	28	0	21	0	0	229	1	167	1	55	0	0	151	1	96	0	0	0	0	5.7	6.2	0	141	1	87	1	0	0	0	(-)	1	141	87
58.02	1	female	0	26.3	1	88	0	4.5	4.8	1.06666666666667	1	3	1	1	39	1	63	1	52	0	1	217	0	213	1	49	0	1	142	1	103	0	1	0	0	6.2	5.1	0	132	1	68	0	0	0	0	(-)	1	132	68
57.01	1	female	0	23.1	0	88	0	5	3.9	0.78	0	4	1	0	21	0	18	0	11	0	0	257	1	84	0	55	0	0	190	1	101	0	1	0	0	5.9	4.9	0	135	1	78	0	0	0	0	(-)	1	135	78
55.01	1	female	0	23.6	0	85	0	4	4.9	1.225	1	3	1	1	31	1	31	1	49	0	0	197	0	82	0	75	0	0	110	0	92	0	0	0	0	5.4	5	0	137	1	81	0	0	0	1	(+)	1	137	81
49.06	0	female	0	30.2	1	88	0	6.2	4.9	0.790322580645161	0	4	1	0	22	0	26	0	23	0	0	239	1	172	1	48	0	1	173	1	97	0	0	0	0	6.3	4.6	0	147	1	85	1	0	0	0	(-)	1	147	85
51.11	1	female	0	22	0	84.5	0	5.2	4.6	0.884615384615384	0	4	0	0	14	0	16	0	14	0	0	212	0	247	1	42	0	1	145	1	86	0	0	0	0	5.4	5.1	0	118	0	70	0	0	0	0	(-)	0	118	70
49.1	0	female	0	28.7	1	87	0	6.7	4.9	0.73134328358209	0	4	1	1	31	1	72	1	62	0	1	235	1	179	1	51	0	0	157	1	107	0	1	0	0	6	6.2	0	138	1	74	0	0	0	0	(-)	1	138	74
57.02	1	female	0	29.8	1	87	0	6.6	4.1	0.621212121212121	0	4	1	0	25	0	27	0	28	0	0	207	0	61	0	63	0	0	132	0	119	1	1	0	1	6.9	4.5	0	148	1	84	0	0	0	1	(+)	1	148	84
56.05	1	female	0	22.3	0	85.5	0	4.5	3.3	0.733333333333333	0	4	1	0	22	0	25	0	21	0	0	192	0	89	0	61	0	0	123	0	126	1	1	0	0	6.4	5.1	0	116	0	67	0	0	1	0	(-)	0	116	67
61.01	1	female	0	23.6	0	93	1	5.9	3.1	0.525423728813559	0	4	1	0	17	0	20	0	25	0	0	222	1	140	0	51	0	0	152	1	104	0	1	0	0	5.5	3.9	0	115	0	68	0	0	0	0	(-)	0	115	68
66.1	1	female	0	22.5	0	81	0	5.2	2.2	0.423076923076923	0	4	0	0	17	0	15	0	13	0	0	188	0	112	0	45	0	1	127	0	106	0	1	0	0	5.7	3.3	0	108	0	62	0	0	0	0	(-)	0	108	62
53.08	1	female	0	23.8	0	91	1	5.5	4.9	0.890909090909091	0	4	1	0	24	0	22	0	18	0	0	230	1	174	1	52	0	0	161	1	106	0	1	0	0	6	3.3	0	121	0	63	0	0	1	0	(-)	0	121	63
43.02	0	female	0	23.7	0	85	0	3.8	3.9	1.02631578947368	1	3	1	0	22	0	26	0	31	0	0	176	0	227	1	40	0	1	115	0	90	0	0	0	0	5.4	4	0	123	0	77	0	0	0	0	(-)	0	123	77
66.09	1	female	0	23.9	0	89.5	0	6.3	3.2	0.507936507936508	0	4	0	0	22	0	16	0	18	0	0	255	1	197	1	47	0	1	191	1	88	0	0	0	0	5.6	5.1	0	138	1	89	1	0	0	0	(-)	1	138	89
51.04	1	female	0	24.2	0	85	0	6.3	4.2	0.666666666666667	0	4	1	0	21	0	19	0	17	0	0	215	0	183	1	49	0	1	148	1	88	0	0	0	0	5.5	4.1	0	112	0	65	0	0	0	0	(-)	0	112	65
57.11	1	female	0	22	0	82	0	6.4	4.7	0.734375	0	4	1	0	16	0	16	0	16	0	0	199	0	94	0	57	0	0	125	0	97	0	0	0	0	5.6	4.5	0	128	0	85	1	0	0	1	(+)	1	128	85
50.04	1	female	0	28.3	1	83	0	6.6	5.9	0.893939393939394	0	4	1	1	35	1	63	1	22	0	0	249	1	104	0	65	0	0	166	1	132	1	1	0	1	7.3	4.6	0	123	0	69	0	0	0	1	(+)	1	123	69
41.03	0	female	0	30.3	1	92	1	7.7	5.6	0.727272727272727	0	4	1	1	25	0	34	1	42	0	0	186	0	165	1	48	0	1	118	0	94	0	0	0	0	5.5	5.1	0	115	0	79	0	0	0	0	(-)	0	115	79
43.07	0	female	0	26.9	1	94	1	6.8	7.4	1.08823529411765	1	3	1	1	29	0	51	1	17	0	0	211	0	112	0	56	0	0	140	1	106	0	1	0	0	5.6	6.3	0	126	0	87	1	0	0	0	(-)	1	126	87
65.1	1	female	0	25.4	1	95	1	5.9	4.9	0.830508474576271	0	4	1	0	18	0	21	0	19	0	0	175	0	77	0	53	0	0	108	0	105	0	1	0	0	6.3	5.2	0	135	1	72	0	0	0	0	(-)	1	135	72
57.02	1	female	0	23.8	0	88	0	4.4	5	1.13636363636364	1	3	1	1	42	1	58	1	71	1	1	208	0	160	1	47	0	1	141	1	182	1	1	0	1	8.6	6.3	0	148	1	75	0	0	0	0	(-)	1	148	75
66.01	1	female	0	24.6	0	87.5	0	6.4	4	0.625	0	4	0	0	23	0	19	0	13	0	0	284	1	230	1	52	0	0	206	1	100	0	1	0	0	5.9	5.1	0	123	0	84	0	0	0	0	(-)	0	123	84
62.07	1	female	0	27.9	1	98.5	1	6.3	4.2	0.666666666666667	0	4	0	0	18	0	17	0	25	0	0	169	0	65	0	40	0	1	119	0	96	0	0	0	0	5.4	4.1	0	146	1	90	1	0	0	0	(-)	1	146	90
58.06	1	female	0	21.9	0	82.5	0	3.7	2.5	0.675675675675676	0	4	0	0	20	0	20	0	35	0	0	160	0	91	0	41	0	1	109	0	97	0	0	0	0	5.7	4.1	0	165	1	82	0	0	0	1	(+)	1	165	82
56.05	1	female	0	23.6	0	85	0	4.2	4.2	1	1	3	1	1	30	0	40	1	55	0	1	222	1	191	1	43	0	1	160	1	176	1	1	0	1	7.4	4.2	0	155	1	88	1	0	0	1	(+)	1	155	88
49.09	0	female	0	24.1	0	82	0	5.9	4.4	0.745762711864407	0	4	1	0	20	0	20	0	22	0	0	220	1	110	0	55	0	0	154	1	105	0	1	0	0	5.5	5.9	0	138	1	88	1	0	0	0	(-)	1	138	88
51.02	1	female	0	25.4	1	86	0	5.7	4	0.701754385964912	0	4	1	0	18	0	18	0	30	0	0	228	1	225	1	47	0	1	159	1	114	1	1	0	0	6.4	6.9	0	100	0	61	0	0	0	0	(-)	0	100	61
49.11	0	female	0	35.3	1	101	1	8	6.9	0.8625	0	4	1	0	18	0	25	0	25	0	0	229	1	120	0	63	0	0	151	1	109	0	1	0	0	6.1	6.2	0	175	1	106	1	0	0	1	(+)	1	175	106
45.1	0	female	0	24.5	0	83.5	0	5.2	4.5	0.865384615384615	0	4	1	0	15	0	23	0	32	0	0	163	0	88	0	46	0	1	107	0	94	0	0	0	0	5.3	4.9	0	130	1	76	0	0	0	0	(-)	1	130	76
57.11	1	female	0	25.4	1	97	1	5.2	4.7	0.903846153846154	0	4	1	1	32	1	43	1	25	0	0	281	1	217	1	71	0	0	195	1	107	0	1	0	0	5.9	6	0	122	0	71	0	0	0	0	(-)	0	122	71
56.1	1	female	0	22.7	0	83	0	5.2	4.1	0.788461538461538	0	4	0	0	19	0	18	0	14	0	0	208	0	82	0	72	0	0	134	0	100	0	1	0	0	5.5	4.7	0	134	1	78	0	0	0	0	(-)	1	134	78
52.08	1	female	0	29.7	1	92	1	7	6.8	0.971428571428571	0	4	1	0	25	0	28	0	19	0	0	203	0	89	0	68	0	0	127	0	107	0	1	0	0	5.5	5.3	0	127	0	72	0	0	0	0	(-)	0	127	72
65.06	1	female	0	23.9	0	81.5	0	5.7	5.6	0.982456140350877	0	4	1	1	47	1	135	1	424	1	1	226	1	55	0	83	0	0	132	0	124	1	1	0	1	6.7	5.5	0	161	1	93	1	0	0	0	(-)	1	161	93
74.07	1	female	0	24.8	0	86.5	0	4.7	2.7	0.574468085106383	0	4	0	0	24	0	14	0	18	0	0	180	0	85	0	55	0	0	117	0	105	0	1	0	0	5.4	4.2	0	189	1	84	0	0	0	1	(+)	1	189	84
49.09	0	female	0	27.2	1	84.5	0	5.2	4.7	0.903846153846154	0	4	1	0	15	0	12	0	14	0	0	239	1	148	0	42	0	1	178	1	103	0	1	0	0	6.3	6.4	0	106	0	60	0	0	0	0	(-)	0	106	60
58.05	1	female	0	26	1	89.5	0	6.5	7.5	1.15384615384615	1	3	1	0	17	0	18	0	13	0	0	206	0	118	0	44	0	1	147	1	87	0	0	0	0	5.8	4.7	0	148	1	92	1	0	0	1	(+)	1	148	92
67.07	1	female	0	22	0	83	0	4.7	4	0.851063829787234	0	4	1	0	28	0	27	0	105	1	1	137	0	57	0	34	1	1	88	0	97	0	0	0	0	6.4	3.4	0	103	0	56	0	0	0	1	(+)	1	103	56
52.09	1	female	0	24.9	0	89.5	0	5.9	4	0.677966101694915	0	4	0	0	18	0	13	0	7	0	0	152	0	40	0	45	0	1	97	0	98	0	0	0	0	5.2	4.2	0	108	0	67	0	0	0	1	(+)	1	108	67
54.11	1	female	0	25.7	1	84	0	4.7	4.4	0.936170212765957	0	4	1	0	23	0	23	0	43	0	0	271	1	134	0	64	0	0	186	1	100	0	1	0	0	5.9	4.4	0	123	0	95	1	0	0	0	(-)	1	123	95
52.02	1	female	0	29.8	1	94	1	8.2	5.4	0.658536585365854	0	4	0	0	18	0	17	0	15	0	0	242	1	98	0	61	0	0	166	1	104	0	1	0	0	6	4	0	157	1	83	0	0	0	0	(-)	1	157	83
66.1	1	female	0	26.1	1	88	0	5.7	3.9	0.684210526315789	0	4	0	0	26	0	26	0	27	0	0	204	0	90	0	87	0	0	106	0	110	1	1	0	0	5.4	4.1	0	163	1	91	1	0	0	0	(-)	1	163	91
53.08	1	female	0	29.6	1	104	1	5.7	3.8	0.666666666666667	0	4	1	1	46	1	83	1	29	0	0	228	1	85	0	45	0	1	168	1	100	0	1	0	0	5.9	4.8	0	137	1	74	0	0	0	0	(-)	1	137	74
45.1	0	female	0	23.9	0	80	0	5.7	3.7	0.649122807017544	0	4	1	0	16	0	17	0	31	0	0	138	0	35	0	63	0	0	70	0	106	0	1	0	0	5.8	4.2	0	133	1	77	0	0	0	0	(-)	1	133	77
53.02	1	female	0	22.5	0	87	0	6.3	4	0.634920634920635	0	4	0	0	17	0	15	0	14	0	0	162	0	55	0	84	0	0	74	0	85	0	0	0	0	5.4	3.9	0	125	0	81	0	0	0	1	(+)	1	125	81
60.11	1	female	0	24.3	0	85	0	4.5	4.8	1.06666666666667	1	3	1	1	27	0	33	1	42	0	0	183	0	131	0	55	0	0	111	0	103	0	1	0	0	6	5.6	0	125	0	77	0	0	0	0	(-)	0	125	77
65.09	1	female	0	28.6	1	104	1	4.9	3.8	0.775510204081633	0	4	0	0	19	0	15	0	10	0	0	182	0	42	0	81	0	0	94	0	103	0	1	0	0	5.5	4.6	0	132	1	81	0	0	0	0	(-)	1	132	81
56.02	1	female	0	22.7	0	84	0	5.3	4.3	0.811320754716981	0	4	1	0	18	0	21	0	24	0	0	199	0	115	0	46	0	1	142	1	94	0	0	0	0	6	3.3	0	126	0	89	1	0	0	0	(-)	1	126	89
51.01	1	female	0	21.8	0	81	0	6.8	4.5	0.661764705882353	0	4	1	0	19	0	19	0	30	0	0	223	1	60	0	80	0	0	132	0	109	0	1	0	0	5.3	4.2	0	159	1	102	1	0	0	0	(-)	1	159	102
45.04	0	female	0	22.1	0	83	0	5.3	4.4	0.830188679245283	0	4	1	1	61	1	91	1	63	0	1	202	0	248	1	56	0	0	111	0	91	0	0	0	0	5.8	4.5	0	134	1	72	0	0	0	0	(-)	1	134	72
68.1	1	female	0	25.7	1	94.5	1	4.6	3.3	0.717391304347826	0	4	0	0	23	0	16	0	16	0	0	231	1	49	0	86	0	0	142	1	100	0	1	0	0	6.3	4.4	0	156	1	90	1	0	0	0	(-)	1	156	90
46.02	0	female	0	29.7	1	86	0	6.4	4.5	0.703125	0	4	0	0	19	0	15	0	33	0	0	187	0	52	0	79	0	0	105	0	112	1	1	0	0	5.9	4.3	0	145	1	86	1	0	0	1	(+)	1	145	86
63.04	1	female	0	22.4	0	85.5	0	7	4.8	0.685714285714286	0	4	1	0	26	0	28	0	74	1	1	208	0	96	0	48	0	1	145	1	109	0	1	0	0	5.9	4.4	0	133	1	69	0	0	0	1	(+)	1	133	69
68.11	1	female	0	26.8	1	85	0	6.3	5.6	0.888888888888889	0	4	1	1	58	1	73	1	34	0	0	223	1	135	0	61	0	0	148	1	102	0	1	0	0	6.1	4.6	0	140	1	80	0	0	0	0	(-)	1	140	80
66.11	1	female	0	22.1	0	84	0	6.2	3.7	0.596774193548387	0	4	0	0	24	0	26	0	28	0	0	239	1	99	0	66	0	0	163	1	92	0	0	0	0	5.8	4.7	0	161	1	84	0	0	0	1	(+)	1	161	84
58.1	1	female	0	25.5	1	84	0	5.9	3.7	0.627118644067797	0	4	0	0	16	0	15	0	19	0	0	194	0	81	0	72	0	0	111	0	104	0	1	0	0	6	4.2	0	104	0	53	0	0	0	0	(-)	0	104	53
44.03	0	female	0	26.7	1	87.5	0	5.8	5	0.862068965517241	0	4	1	0	14	0	15	0	17	0	0	213	0	72	0	69	0	0	137	0	109	0	1	0	0	5.3	3.6	0	133	1	82	0	0	0	0	(-)	1	133	82
70.02	1	female	0	22.2	0	89	0	5.6	2.7	0.482142857142857	0	4	0	0	20	0	12	0	21	0	0	264	1	53	0	85	0	0	178	1	111	1	1	0	0	4.8	4	0	162	1	78	0	0	0	0	(-)	1	162	78
70.06	1	female	0	23.5	0	81	0	4.1	2.4	0.585365853658537	0	4	0	0	17	0	14	0	15	0	0	175	0	67	0	71	0	0	95	0	120	1	1	0	1	6.5	4.1	0	129	0	77	0	0	0	1	(+)	1	129	77
65	1	female	0	22.4	0	82	0	4	2.6	0.65	0	4	0	0	19	0	20	0	17	0	0	197	0	54	0	81	0	0	103	0	106	0	1	0	0	6.1	5	0	136	1	84	0	0	0	1	(+)	1	136	84
48.08	0	female	0	25.8	1	88	0	7.1	2.8	0.394366197183099	0	4	1	0	14	0	10	0	13	0	0	210	0	60	0	58	0	0	145	1	100	0	1	0	0	5.5	4.6	0	134	1	77	0	0	0	0	(-)	1	134	77
59.05	1	female	0	21.1	0	82	0	4.8	4.1	0.854166666666667	0	4	1	0	21	0	28	0	24	0	0	194	0	156	1	46	0	1	130	0	104	0	1	0	0	6.2	5.2	0	148	1	80	0	0	0	0	(-)	1	148	80
67.1	1	female	0	27.3	1	90	1	7.5	5.4	0.72	0	4	0	0	18	0	20	0	30	0	0	202	0	182	1	73	0	0	106	0	103	0	1	0	0	5.8	5.7	0	109	0	61	0	0	0	0	(-)	0	109	61
30	0	female	0	33	1	103	1	9.6	10.5	1.09375	1	3	1	1	22	0	60	1	41	0	0	191	0	78	0	54	0	0	127	0	102	0	1	0	0	5.6	6.1	0	135	1	80	0	0	0	0	(-)	1	135	80
66.09	1	female	0	27.2	1	94	1	4.8	4.1	0.854166666666667	0	4	0	0	20	0	15	0	11	0	0	232	1	64	0	84	0	0	138	0	100	0	1	0	0	5.5	5.3	0	133	1	55	0	0	0	0	(-)	1	133	55
62.03	1	female	0	21.8	0	81.5	0	5.2	4.1	0.788461538461538	0	4	0	0	21	0	24	0	85	1	1	256	1	74	0	82	0	0	163	1	103	0	1	0	0	6.1	4.5	0	135	1	84	0	0	1	0	(-)	1	135	84
62.01	1	female	0	23.2	0	85	0	6.9	4.5	0.652173913043478	0	4	1	0	18	0	19	0	14	0	0	199	0	143	0	60	0	0	119	0	105	0	1	0	0	6.2	2.8	0	128	0	64	0	0	0	0	(-)	0	128	64
55.1	1	female	0	24.6	0	80	0	4.2	5.6	1.33333333333333	1	3	1	0	26	0	25	0	55	0	1	245	1	171	1	72	0	0	157	1	113	1	1	0	1	6.5	4.6	0	128	0	80	0	0	0	1	(+)	1	128	80
43.09	0	female	0	25.2	1	82	0	6.2	7	1.12903225806452	1	3	0	0	19	0	11	0	12	0	0	269	1	136	0	77	0	0	178	1	105	0	1	0	1	6.5	4.3	0	128	0	86	1	0	0	0	(-)	1	128	86
63.02	1	female	0	19.1	0	80	0	4.1	3.9	0.951219512195122	0	4	0	0	20	0	18	0	17	0	0	278	1	160	1	57	0	0	200	1	109	0	1	0	1	6.5	5.6	0	132	1	70	0	0	0	0	(-)	1	132	70
60.04	1	female	0	22.2	0	89.5	0	5.2	4.5	0.865384615384615	0	4	0	0	19	0	15	0	28	0	0	171	0	133	0	48	0	1	103	0	120	1	1	0	0	6.1	4.4	0	92	0	59	0	0	0	0	(-)	0	92	59
53.09	1	female	0	24.9	0	96	1	5.1	4.7	0.92156862745098	0	4	1	0	17	0	11	0	19	0	0	213	0	67	0	62	0	0	135	0	100	0	1	0	0	5.9	6.4	0	132	1	76	0	0	0	0	(-)	1	132	76
55.1	1	female	0	22.6	0	84.5	0	4.9	4.3	0.877551020408163	0	4	1	0	25	0	21	0	10	0	0	243	1	50	0	92	0	0	142	1	101	0	1	0	0	5.9	4	0	118	0	76	0	0	0	0	(-)	0	118	76
58	1	female	0	29.1	1	89.5	0	6.4	3.7	0.578125	0	4	1	0	25	0	26	0	21	0	0	210	0	56	0	62	0	0	136	0	119	1	1	0	1	6.8	4.2	0	147	1	77	0	0	0	1	(+)	1	147	77
64.04	1	female	0	18.7	0	82	0	4.5	3.4	0.755555555555556	0	4	0	0	26	0	19	0	51	0	1	209	0	48	0	69	0	0	137	0	111	1	1	0	0	6.3	3	0	119	0	66	0	0	0	0	(-)	0	119	66
72.06	1	female	0	25.1	1	84.5	0	7.1	5.4	0.76056338028169	0	4	0	0	14	0	13	0	12	0	0	233	1	120	0	35	1	1	182	1	92	0	0	0	0	5.8	6.7	0	132	1	96	1	0	0	1	(+)	1	132	96
54.02	1	female	0	23.7	0	83	0	4.7	4.2	0.893617021276596	0	4	1	0	23	0	28	0	36	0	0	202	0	52	0	78	0	0	115	0	102	0	1	0	0	5.7	3.1	0	136	1	87	1	0	0	0	(-)	1	136	87
52.1	1	female	0	25.3	1	90	1	5.7	5.7	1	1	3	1	0	20	0	24	0	59	0	1	203	0	216	1	49	0	1	130	0	87	0	0	0	0	5.3	4.3	0	116	0	72	0	0	0	0	(-)	0	116	72
61.11	1	female	0	24.9	0	86	0	5.5	5.2	0.945454545454545	0	4	1	1	21	0	34	1	36	0	0	204	0	270	1	47	0	1	128	0	104	0	1	0	0	5.9	3.4	0	129	0	74	0	0	0	1	(+)	1	129	74
54.04	1	female	0	25.5	1	93	1	7	3.4	0.485714285714286	0	4	1	0	18	0	14	0	13	0	0	197	0	63	0	77	0	0	110	0	108	0	1	0	0	5.9	3.2	0	130	1	65	0	0	0	0	(-)	1	130	65
56.05	1	female	0	29.7	1	96	1	5.7	4.7	0.824561403508772	0	4	0	0	18	0	17	0	22	0	0	233	1	88	0	79	0	0	146	1	103	0	1	0	0	6.1	5.1	0	126	0	88	1	0	0	0	(-)	1	126	88
56.11	1	female	0	22.7	0	81	0	5.6	4.9	0.875	0	4	1	0	16	0	18	0	27	0	0	223	1	74	0	83	0	0	128	0	103	0	1	0	0	5.7	4.5	0	109	0	67	0	0	0	0	(-)	0	109	67
64	1	female	0	24.5	0	88	0	5.6	2.9	0.517857142857143	0	4	0	0	15	0	14	0	14	0	0	214	0	92	0	49	0	1	152	1	112	1	1	0	0	6	4.7	0	162	1	81	0	0	0	0	(-)	1	162	81
57.02	1	female	0	20	0	85.5	0	6.3	5.4	0.857142857142857	0	4	0	0	17	0	16	0	20	0	0	192	0	92	0	65	0	0	116	0	85	0	0	0	0	5.7	4.2	0	129	0	84	0	0	0	1	(+)	1	129	84
54	1	female	0	24.9	0	86	0	4.9	4.1	0.836734693877551	0	4	1	1	47	1	75	1	63	0	1	221	1	122	0	57	0	0	145	1	106	0	1	0	1	7.2	6	0	126	0	69	0	0	0	1	(+)	1	126	69
66.03	1	female	0	30	1	101	1	4	2.8	0.7	0	4	0	0	23	0	22	0	14	0	0	180	0	88	0	63	0	0	108	0	104	0	1	0	0	6	4.1	0	126	0	89	1	0	0	1	(+)	1	126	89
58.02	1	female	0	22.4	0	86	0	4.7	3.2	0.680851063829787	0	4	0	0	19	0	19	0	11	0	0	230	1	104	0	67	0	0	151	1	97	0	0	0	0	5.9	4.4	0	135	1	73	0	0	0	0	(-)	1	135	73
58.01	1	female	0	24.7	0	93	1	8.3	9.2	1.10843373493976	1	3	1	1	35	1	34	1	24	0	0	233	1	56	0	83	0	0	140	1	100	0	1	0	0	5.7	4.7	0	141	1	78	0	0	0	1	(+)	1	141	78
58.01	1	female	0	32.5	1	104	1	8	5.9	0.7375	0	4	1	0	24	0	30	0	30	0	0	168	0	79	0	59	0	0	95	0	101	0	1	0	0	6.1	4.2	0	109	0	77	0	0	1	0	(-)	0	109	77
51.05	1	female	0	24	0	84.5	0	4.5	4.8	1.06666666666667	1	3	1	0	14	0	16	0	26	0	0	188	0	151	1	49	0	1	125	0	90	0	0	0	0	5.8	4	0	121	0	72	0	0	0	0	(-)	0	121	72
49.09	0	female	0	24.2	0	83	0	7.6	4.8	0.631578947368421	0	4	1	0	15	0	19	0	13	0	0	186	0	69	0	66	0	0	110	0	87	0	0	0	0	5.6	3.2	0	133	1	74	0	0	0	1	(+)	1	133	74
58.01	1	female	0	29.9	1	101.5	1	5.9	6.4	1.08474576271186	1	3	1	0	16	0	20	0	20	0	0	214	0	118	0	46	0	1	151	1	104	0	1	0	0	6.2	4.9	0	138	1	90	1	0	0	1	(+)	1	138	90
60.02	1	female	0	21.7	0	81	0	7.4	3.7	0.5	0	4	1	0	18	0	17	0	18	0	0	256	1	197	1	58	0	0	178	1	91	0	0	0	0	6	5.2	0	129	0	86	1	0	0	0	(-)	1	129	86
57.07	1	female	0	25	1	87	0	7.3	5.9	0.808219178082192	0	4	1	0	19	0	16	0	15	0	0	156	0	80	0	66	0	0	78	0	96	0	0	0	0	5.9	5.2	0	148	1	80	0	0	0	0	(-)	1	148	80
50.04	1	female	0	23.4	0	82	0	4.6	3.9	0.847826086956522	0	4	1	0	17	0	21	0	26	0	0	203	0	98	0	65	0	0	124	0	111	1	1	0	0	6.1	3.4	0	129	0	81	0	0	0	1	(+)	1	129	81
49.04	0	female	0	24.1	0	84	0	7.1	5.7	0.802816901408451	0	4	1	0	16	0	11	0	19	0	0	170	0	103	0	52	0	0	104	0	118	1	1	0	1	7.2	4.2	0	109	0	72	0	0	0	0	(-)	0	109	72
64.09	1	female	0	22.2	0	84	0	3.2	1.9	0.59375	0	4	0	0	19	0	14	0	18	0	0	200	0	78	0	81	0	0	105	0	107	0	1	0	0	5.9	4.2	0	139	1	77	0	0	0	1	(+)	1	139	77
49.04	0	female	0	28	1	92.5	1	6.8	4.4	0.647058823529412	0	4	1	0	16	0	21	0	28	0	0	212	0	318	1	44	0	1	131	0	102	0	1	0	0	6.1	6	0	113	0	66	0	0	1	0	(-)	0	113	66
52.1	1	female	0	22.1	0	80	0	4.4	3.9	0.886363636363636	0	4	0	0	16	0	18	0	43	0	0	207	0	71	0	70	0	0	125	0	172	1	1	0	1	9.1	4.3	0	130	1	76	0	0	0	0	(-)	1	130	76
54.03	1	female	0	28.7	1	94	1	7.3	4.1	0.561643835616438	0	4	1	0	14	0	18	0	15	0	0	232	1	87	0	45	0	1	170	1	103	0	1	0	0	5.8	4.9	0	123	0	66	0	0	0	0	(-)	0	123	66
47.08	0	female	0	33.7	1	111	1	6.7	7.3	1.08955223880597	1	3	1	0	15	0	17	0	18	0	0	175	0	101	0	45	0	1	115	0	101	0	1	0	0	5.8	5.1	0	139	1	83	0	0	0	0	(-)	1	139	83
57.11	1	female	0	25	1	86	0	4.4	3.6	0.818181818181818	0	4	1	0	21	0	27	0	19	0	0	209	0	346	1	40	0	1	127	0	88	0	0	0	0	5.6	3.8	0	116	0	66	0	0	0	0	(-)	0	116	66
37.11	0	female	0	26.7	1	85	0	7.1	7.7	1.08450704225352	1	3	1	0	18	0	17	0	17	0	0	200	0	80	0	43	0	1	141	1	103	0	1	0	0	5.6	5.1	0	131	1	88	1	0	0	0	(-)	1	131	88
54.07	1	female	0	25.9	1	80	0	5.3	3.5	0.660377358490566	0	4	0	0	20	0	23	0	16	0	0	220	1	52	0	70	0	0	135	0	103	0	1	0	0	6	5.2	0	119	0	68	0	0	0	1	(+)	1	119	68
62.06	1	female	0	24.6	0	85	0	6.1	4.4	0.721311475409836	0	4	0	0	16	0	13	0	13	0	0	275	1	165	1	63	0	0	187	1	92	0	0	0	0	5.3	4.9	0	143	1	83	0	0	0	0	(-)	1	143	83
56.04	1	female	0	24.4	0	81	0	3.9	3.7	0.948717948717949	0	4	1	1	56	1	92	1	57	0	1	226	1	173	1	37	1	1	164	1	107	0	1	0	0	6.2	4.8	0	121	0	73	0	0	0	0	(-)	0	121	73
55.1	1	female	0	24.3	0	84	0	6.2	3.7	0.596774193548387	0	4	1	0	17	0	19	0	16	0	0	204	0	105	0	56	0	0	129	0	101	0	1	0	0	6.1	4.4	0	170	1	96	1	0	0	0	(-)	1	170	96
55.01	1	female	0	23.7	0	86	0	4	4.1	1.025	1	3	1	0	27	0	28	0	97	1	1	223	1	192	1	67	0	0	138	0	117	1	1	0	0	6.1	5	0	146	1	85	1	0	0	1	(+)	1	146	85
65.05	1	female	0	26.1	1	86	0	5.2	3.2	0.615384615384615	0	4	1	0	25	0	20	0	21	0	0	188	0	120	0	45	0	1	125	0	90	0	0	0	0	5.9	7.1	1	120	0	64	0	0	0	1	(+)	1	120	64
50.11	1	female	0	25.6	1	93	1	5.4	4.2	0.777777777777778	0	4	1	0	19	0	23	0	44	0	0	243	1	117	0	57	0	0	162	1	109	0	1	0	0	5.6	5.2	0	145	1	81	0	0	1	0	(-)	1	145	81
58.11	1	female	0	22.9	0	87	0	6.4	5.4	0.84375	0	4	1	0	18	0	20	0	17	0	0	214	0	98	0	59	0	0	136	0	103	0	1	0	0	5.6	4.7	0	135	1	84	0	0	0	1	(+)	1	135	84
49.11	0	female	0	25	1	84	0	5.6	9.1	1.625	1	3	1	0	26	0	28	0	21	0	0	179	0	169	1	48	0	1	112	0	109	0	1	0	0	5.9	4.3	0	111	0	68	0	0	0	0	(-)	0	111	68
57.08	1	female	0	27.1	1	92.5	1	4.1	3	0.731707317073171	0	4	1	0	20	0	23	0	20	0	0	204	0	132	0	48	0	1	137	0	106	0	1	0	0	5.4	4	0	152	1	84	0	0	0	1	(+)	1	152	84
46.01	0	female	0	24.5	0	80	0	5.7	4.7	0.824561403508772	0	4	0	0	15	0	18	0	15	0	0	237	1	54	0	86	0	0	140	1	105	0	1	0	0	5.4	3.7	0	136	1	83	0	0	0	0	(-)	1	136	83
65.07	1	female	0	22.1	0	82	0	5.4	5.2	0.962962962962963	0	4	0	0	22	0	19	0	14	0	0	184	0	71	0	72	0	0	102	0	116	1	1	0	0	5.8	4.3	0	136	1	88	1	0	0	0	(-)	1	136	88
44.11	0	female	0	26.5	1	94.5	1	5.9	5.2	0.88135593220339	0	4	0	0	13	0	14	0	21	0	0	190	0	99	0	43	0	1	131	0	99	0	0	0	0	5.4	3.9	0	121	0	71	0	0	0	1	(+)	1	121	71
52.09	1	female	0	23.7	0	80	0	5.2	5.2	1	1	3	1	1	28	0	51	1	35	0	0	188	0	129	0	63	0	0	111	0	115	1	1	0	0	6.3	5.5	0	124	0	87	1	0	1	1	(+)	1	124	87
70.11	1	female	0	24.5	0	80	0	6.1	3.5	0.573770491803279	0	4	1	0	27	0	21	0	20	0	0	253	1	169	1	40	0	1	183	1	140	1	1	0	1	6.9	5.6	0	172	1	114	1	0	0	1	(+)	1	172	114
60.03	1	female	0	24	0	86	0	5.3	5.3	1	1	3	0	0	20	0	15	0	23	0	0	173	0	145	0	60	0	0	95	0	100	0	1	0	0	5.8	6.2	0	99	0	60	0	0	0	1	(+)	1	99	60
53.06	1	female	0	24.9	0	89	0	6.7	5	0.746268656716418	0	4	0	0	17	0	15	0	8	0	0	136	0	57	0	39	1	1	85	0	95	0	0	0	0	5.2	3.8	0	133	1	80	0	0	0	1	(+)	1	133	80
53.03	1	female	0	26.1	1	86	0	7.2	4.7	0.652777777777778	0	4	0	0	13	0	10	0	15	0	0	246	1	152	1	68	0	0	161	1	88	0	0	0	0	5.4	5.4	0	117	0	67	0	0	0	1	(+)	1	117	67
54.03	1	female	0	27	1	81.5	0	10	6.1	0.61	0	4	1	1	28	0	32	1	31	0	0	197	0	69	0	62	0	0	124	0	85	0	0	0	0	5.7	4.3	0	135	1	86	1	0	0	1	(+)	1	135	86
55.02	1	female	0	25.4	1	87	0	5.1	2.4	0.470588235294118	0	4	0	0	22	0	12	0	18	0	0	228	1	154	1	71	0	0	135	0	93	0	0	0	0	6.1	5.5	0	150	1	91	1	0	0	1	(+)	1	150	91
55.09	1	female	0	24.6	0	83.5	0	5.1	5.2	1.01960784313726	1	3	1	0	20	0	28	0	40	0	0	237	1	118	0	52	0	0	167	1	126	1	1	0	1	6.5	7.6	1	130	1	88	1	0	0	0	(-)	1	130	88
58.03	1	female	0	23.8	0	88.5	0	5.1	3.7	0.725490196078431	0	4	1	1	36	1	55	1	72	1	1	191	0	163	1	45	0	1	125	0	151	1	1	0	1	9	5.1	0	137	1	83	0	0	0	0	(-)	1	137	83
43.11	0	female	0	23.1	0	85	0	4.6	3.6	0.782608695652174	0	4	0	0	15	0	12	0	14	0	0	198	0	29	0	69	0	0	123	0	110	1	1	0	0	5.7	2.7	0	137	1	84	0	0	0	0	(-)	1	137	84
52.02	1	female	0	24.5	0	85.5	0	5.5	3.6	0.654545454545455	0	4	1	0	26	0	27	0	29	0	0	185	0	149	0	42	0	1	120	0	115	1	1	0	1	6.7	6.3	0	105	0	67	0	0	0	0	(-)	0	105	67
56.05	1	female	0	22.8	0	82.5	0	6.7	7	1.04477611940298	1	3	1	1	23	0	34	1	45	0	0	187	0	87	0	62	0	0	111	0	106	0	1	0	0	6	6.1	0	119	0	75	0	0	0	1	(+)	1	119	75
42.03	0	female	0	26.1	1	90	1	5.1	2.9	0.568627450980392	0	4	1	1	18	0	31	1	14	0	0	223	1	95	0	63	0	0	151	1	100	0	1	0	0	5.5	3.1	0	139	1	77	0	0	1	0	(-)	1	139	77
46.09	0	female	0	24.7	0	82	0	5.6	4.7	0.839285714285714	0	4	1	0	16	0	23	0	18	0	0	178	0	84	0	49	0	1	111	0	103	0	1	0	0	5.4	4.6	0	120	0	71	0	0	0	0	(-)	0	120	71
45.08	0	female	0	26	1	86	0	5.7	5.2	0.912280701754386	0	4	0	0	17	0	18	0	22	0	0	212	0	88	0	80	0	0	112	0	106	0	1	0	0	5.6	3.6	0	146	1	90	1	0	0	0	(-)	1	146	90
68.05	1	female	0	24.3	0	92.5	1	4.5	5.2	1.15555555555556	1	3	1	1	46	1	65	1	66	0	1	236	1	110	0	66	0	0	152	1	107	0	1	0	0	5.9	5.2	0	176	1	88	1	0	0	1	(+)	1	176	88
53.11	1	female	0	26.9	1	86	0	5.7	4.1	0.719298245614035	0	4	1	0	21	0	24	0	27	0	0	241	1	210	1	54	0	0	163	1	110	1	1	0	0	6.1	4.6	0	125	0	76	0	0	0	1	(+)	1	125	76
45.11	0	female	0	29.1	1	86.5	0	6.2	3.5	0.564516129032258	0	4	0	0	17	0	14	0	16	0	0	193	0	86	0	61	0	0	118	0	112	1	1	0	0	5.9	4.9	0	134	1	84	0	0	0	0	(-)	1	134	84
60.05	1	female	0	26.3	1	100.5	1	8.1	5.4	0.666666666666667	0	4	0	0	18	0	15	0	17	0	0	206	0	83	0	59	0	0	134	0	108	0	1	0	0	6	5	0	153	1	88	1	0	0	0	(-)	1	153	88
64.04	1	female	0	25.4	1	83.5	0	6.8	4.6	0.676470588235294	0	4	1	0	16	0	17	0	15	0	0	233	1	86	0	56	0	0	155	1	129	1	1	0	1	6.6	4.4	0	129	0	68	0	0	0	0	(-)	0	129	68
64.09	1	female	0	22.2	0	80.5	0	3.6	2.1	0.583333333333333	0	4	0	0	25	0	20	0	22	0	0	195	0	71	0	62	0	0	123	0	96	0	0	0	0	5.8	3.4	0	152	1	79	0	0	0	1	(+)	1	152	79
50.09	1	female	0	26.7	1	87	0	6.4	5	0.78125	0	4	1	0	21	0	20	0	14	0	0	158	0	93	0	52	0	0	93	0	107	0	1	0	0	6.3	6.1	0	104	0	62	0	0	0	0	(-)	0	104	62
65.02	1	female	0	25	1	82	0	5	3.4	0.68	0	4	0	0	21	0	18	0	16	0	0	177	0	84	0	46	0	1	118	0	114	1	1	0	0	6.3	5.5	0	145	1	81	0	0	0	1	(+)	1	145	81
59.08	1	female	0	25.8	1	96	1	5.4	3.9	0.722222222222222	0	4	0	0	20	0	17	0	16	0	0	228	1	97	0	48	0	1	165	1	102	0	1	0	0	5.7	4.2	0	91	0	49	0	0	0	0	(-)	0	91	49
58.1	1	female	0	24.5	0	86	0	7.2	3.2	0.444444444444444	0	4	0	0	23	0	31	1	93	1	1	186	0	102	0	63	0	0	109	0	105	0	1	0	0	5.8	4	0	135	1	89	1	0	0	0	(-)	1	135	89
56.08	1	female	0	25.5	1	87	0	7.7	5.1	0.662337662337662	0	4	1	1	26	0	41	1	78	1	1	220	1	122	0	59	0	0	143	1	108	0	1	0	0	5.6	5.2	0	140	1	96	1	0	0	0	(-)	1	140	96
63.1	1	female	0	29.1	1	99	1	7.1	4.6	0.647887323943662	0	4	0	0	19	0	23	0	37	0	0	184	0	53	0	47	0	1	127	0	100	0	1	0	0	5.4	4.5	0	128	0	75	0	0	0	0	(-)	0	128	75
63.09	1	female	0	22.7	0	86	0	6.4	4.4	0.6875	0	4	0	0	29	0	16	0	16	0	0	182	0	32	0	75	0	0	97	0	110	1	1	0	0	5.8	3.6	0	132	1	82	0	0	0	0	(-)	1	132	82
65.01	1	female	0	24.9	0	89.5	0	6.6	5	0.757575757575758	0	4	0	0	29	0	21	0	19	0	0	237	1	71	0	70	0	0	155	1	102	0	1	0	0	5.9	4.6	0	131	1	74	0	0	1	1	(+)	1	131	74
48.11	0	female	0	20.1	0	80	0	6.9	4.5	0.652173913043478	0	4	0	0	18	0	13	0	19	0	0	253	1	76	0	65	0	0	177	1	100	0	1	0	0	5.5	4.5	0	127	0	85	1	0	0	0	(-)	1	127	85
60.11	1	female	0	24	0	87	0	7.7	3.5	0.454545454545455	0	4	0	0	16	0	19	0	14	0	0	148	0	56	0	55	0	0	84	0	124	1	1	0	0	6.2	3.7	0	112	0	55	0	0	0	0	(-)	0	112	55
62.02	1	female	0	26.7	1	92	1	5.3	4	0.754716981132076	0	4	0	0	16	0	14	0	27	0	0	289	1	152	1	49	0	1	215	1	85	0	0	0	0	5.5	6.3	0	127	0	73	0	0	0	0	(-)	0	127	73
70.06	1	female	0	25.3	1	83	0	6.1	4	0.655737704918033	0	4	0	0	20	0	14	0	25	0	0	195	0	61	0	88	0	0	96	0	114	1	1	0	1	6.6	3.8	0	141	1	71	0	0	0	0	(-)	1	141	71
55.11	1	female	0	22.8	0	81	0	5.9	3.4	0.576271186440678	0	4	0	0	19	0	16	0	18	0	0	257	1	78	0	79	0	0	161	1	111	1	1	0	0	6.3	5.3	0	130	1	76	0	0	0	0	(-)	1	130	76
67.1	1	female	0	25.5	1	85.5	0	5.2	4.7	0.903846153846154	0	4	0	0	25	0	25	0	26	0	0	197	0	83	0	85	0	0	103	0	108	0	1	0	0	5.5	4	0	134	1	78	0	0	0	0	(-)	1	134	78
65.06	1	female	0	22	0	80	0	7.2	3.7	0.513888888888889	0	4	0	0	26	0	30	0	95	1	1	197	0	62	0	93	0	0	96	0	140	1	1	0	0	6.4	3.3	0	138	1	72	0	0	0	0	(-)	1	138	72
59.08	1	female	0	25.4	1	84.5	0	5.9	3.9	0.661016949152542	0	4	1	1	35	1	31	1	49	0	0	195	0	44	0	62	0	0	123	0	103	0	1	0	0	5.3	3.2	0	126	0	76	0	0	0	1	(+)	1	126	76
62.1	1	female	0	23.7	0	84	0	6.8	3.6	0.529411764705882	0	4	1	0	26	0	26	0	12	0	0	182	0	90	0	60	0	0	108	0	95	0	0	0	0	5.7	3.6	0	155	1	77	0	0	1	1	(+)	1	155	77
45.06	0	female	0	24.1	0	86	0	6.5	3	0.461538461538462	0	4	0	0	15	0	12	0	14	0	0	169	0	65	0	46	0	1	109	0	96	0	0	0	0	5.3	5	0	144	1	79	0	0	0	0	(-)	1	144	79
47.02	0	female	0	29.7	1	84	0	5.2	5.4	1.03846153846154	1	3	1	0	20	0	15	0	37	0	0	193	0	61	0	78	0	0	103	0	115	1	1	0	0	6.2	5.3	0	150	1	72	0	0	0	0	(-)	1	150	72
61.11	1	female	0	24.2	0	85	0	4.8	5.9	1.22916666666667	1	3	1	0	21	0	25	0	33	0	0	195	0	109	0	57	0	0	124	0	108	0	1	0	0	6.1	5.7	0	128	0	77	0	0	0	0	(-)	0	128	77
44.04	0	female	0	32	1	97	1	9.1	6.7	0.736263736263736	0	4	1	1	29	0	46	1	19	0	0	119	0	141	0	41	0	1	61	0	97	0	0	0	0	6.1	4.5	0	139	1	72	0	0	0	0	(-)	1	139	72
54.07	1	female	0	28.7	1	97	1	8.5	6.4	0.752941176470588	0	4	1	1	25	0	43	1	36	0	0	232	1	114	0	64	0	0	152	1	100	0	1	0	0	6.2	5.8	0	132	1	71	0	0	0	1	(+)	1	132	71
48.11	0	female	0	31.6	1	92	1	8	6.2	0.775	0	4	1	1	21	0	32	1	22	0	0	242	1	123	0	59	0	0	169	1	100	0	1	0	0	5.5	4.8	0	132	1	86	1	0	0	0	(-)	1	132	86
63.06	1	female	0	24	0	92	1	5.7	4.2	0.736842105263158	0	4	0	0	21	0	22	0	56	0	1	243	1	49	0	65	0	0	164	1	108	0	1	0	0	6.3	4.9	0	131	1	71	0	0	0	0	(-)	1	131	71
59.1	1	female	0	26.2	1	87	0	6.6	3.8	0.575757575757576	0	4	1	0	17	0	14	0	18	0	0	169	0	60	0	64	0	0	90	0	107	0	1	0	0	6.1	4.9	0	122	0	66	0	0	0	0	(-)	0	122	66
71.06	1	female	0	22.3	0	85	0	7.6	2.5	0.328947368421053	0	4	0	0	17	0	14	0	17	0	0	198	0	129	0	63	0	0	114	0	120	1	1	0	0	6	4.3	0	139	1	72	0	0	0	1	(+)	1	139	72
37.08	0	female	0	28.6	1	90.5	1	7.4	5.7	0.77027027027027	0	4	1	1	44	1	65	1	24	0	0	226	1	105	0	43	0	1	163	1	104	0	1	0	0	5.7	4.9	0	115	0	79	0	0	0	0	(-)	0	115	79
70	1	female	0	26.3	1	87.5	0	7.6	5.8	0.763157894736842	0	4	1	0	31	1	28	0	19	0	0	215	0	116	0	61	0	0	134	0	105	0	1	0	0	5.7	4.7	0	130	1	70	0	0	0	0	(-)	1	130	70
64.01	1	female	0	27.8	1	87.5	0	6.4	5.5	0.859375	0	4	1	0	21	0	23	0	29	0	0	222	1	114	0	53	0	0	155	1	119	1	1	0	1	6.5	4.4	0	138	1	91	1	0	0	0	(-)	1	138	91
49.03	0	female	0	28.4	1	87.5	0	4.9	4.9	1	1	3	1	0	13	0	19	0	22	0	0	219	0	148	0	52	0	0	148	1	104	0	1	0	0	6.2	6.7	0	140	1	88	1	0	0	0	(-)	1	140	88
68.01	1	female	0	25.7	1	82.5	0	5.5	4.2	0.763636363636364	0	4	0	0	19	0	21	0	20	0	0	191	0	119	0	79	0	0	99	0	108	0	1	0	0	6	4.9	0	148	1	79	0	0	0	1	(+)	1	148	79
71.02	1	female	0	22	0	80	0	6.4	3.6	0.5625	0	4	0	0	24	0	14	0	23	0	0	266	1	51	0	84	0	0	171	1	107	0	1	0	0	4.8	3.7	0	158	1	88	1	0	0	0	(-)	1	158	88
63.01	1	female	0	21.7	0	85	0	4.9	4	0.816326530612245	0	4	0	0	24	0	23	0	71	1	1	251	1	167	1	76	0	0	154	1	104	0	1	0	0	6.2	4.2	0	135	1	87	1	0	1	0	(-)	1	135	87
55	1	female	0	26.7	1	90.5	1	6.3	4.2	0.666666666666667	0	4	0	0	20	0	19	0	29	0	0	255	1	103	0	43	0	1	199	1	101	0	1	0	0	5.8	6.2	0	101	0	69	0	0	0	0	(-)	0	101	69
57.08	1	female	0	24.3	0	80	0	5.7	5	0.87719298245614	0	4	1	0	17	0	22	0	40	0	0	218	0	221	1	41	0	1	151	1	102	0	1	0	0	5.9	5.3	0	120	0	70	0	0	0	0	(-)	0	120	70
72.03	1	female	0	26.2	1	92	1	6.1	6.2	1.01639344262295	1	3	1	1	24	0	34	1	34	0	0	216	0	124	0	47	0	1	144	1	97	0	0	0	0	5.8	6.5	0	136	1	75	0	0	0	0	(-)	1	136	75
58.11	1	female	0	25.4	1	94	1	5.6	4	0.714285714285714	0	4	0	0	18	0	12	0	13	0	0	209	0	88	0	57	0	0	133	0	100	0	1	0	0	6.2	5.3	0	136	1	84	0	0	0	0	(-)	1	136	84
63.04	1	female	0	23.4	0	84	0	5.9	4.3	0.728813559322034	0	4	0	0	18	0	20	0	42	0	0	235	1	291	1	61	0	0	137	0	90	0	0	0	0	5.8	5.1	0	130	1	73	0	0	0	0	(-)	1	130	73
60	1	female	0	23.5	0	88	0	3.9	4.2	1.07692307692308	1	3	1	0	17	0	16	0	14	0	0	269	1	211	1	41	0	1	191	1	107	0	1	0	0	5.8	5.7	0	125	0	81	0	0	0	0	(-)	0	125	81
60.05	1	female	0	21.4	0	83.5	0	8.5	4.4	0.517647058823529	0	4	1	0	20	0	30	0	27	0	0	188	0	161	1	50	0	0	117	0	105	0	1	0	0	6.3	4.4	0	145	1	78	0	0	0	1	(+)	1	145	78
65.05	1	female	0	23.8	0	81	0	7.5	6.4	0.853333333333333	0	4	0	0	18	0	16	0	28	0	0	213	0	112	0	43	0	1	147	1	92	0	0	0	0	5.4	4.8	0	143	1	79	0	0	0	0	(-)	1	143	79
61.07	1	female	0	24.9	0	89.5	0	7.1	3.4	0.47887323943662	0	4	1	0	21	0	20	0	41	0	0	246	1	162	1	59	0	0	167	1	119	1	1	0	1	6.6	5.3	0	149	1	75	0	0	0	1	(+)	1	149	75
71.02	1	female	0	24.3	0	89.5	0	4.2	2.8	0.666666666666667	0	4	0	0	17	0	14	0	13	0	0	205	0	151	1	61	0	0	125	0	108	0	1	0	0	5.8	4.1	0	106	0	66	0	0	0	0	(-)	0	106	66
63.02	1	female	0	23.1	0	91.5	1	5.4	6	1.11111111111111	1	3	1	0	20	0	22	0	20	0	0	174	0	140	0	47	0	1	104	0	105	0	1	0	0	5.7	4.4	0	121	0	76	0	0	1	0	(-)	0	121	76
63.01	1	female	0	23	0	87	0	4.7	4.4	0.936170212765957	0	4	1	0	20	0	25	0	17	0	0	207	0	138	0	64	0	0	124	0	109	0	1	0	0	6.1	3.8	0	137	1	69	0	0	0	0	(-)	1	137	69
68.04	1	female	0	24	0	80	0	4.5	5.6	1.24444444444444	1	3	1	0	20	0	17	0	31	0	0	228	1	187	1	40	0	1	162	1	97	0	0	0	0	5.6	5.7	0	115	0	77	0	0	0	1	(+)	1	115	77
68.11	1	female	0	27.4	1	92	1	8.4	5.5	0.654761904761905	0	4	0	0	20	0	20	0	46	0	0	206	0	151	1	72	0	0	110	0	105	0	1	0	0	5.7	5.7	0	109	0	62	0	0	0	0	(-)	0	109	62
54.03	1	female	0	23.7	0	83	0	4.7	4.4	0.936170212765957	0	4	0	0	20	0	17	0	46	0	0	205	0	52	0	56	0	0	136	0	108	0	1	0	0	5.3	4.5	0	133	1	82	0	0	0	0	(-)	1	133	82
63.07	1	female	0	22.1	0	85.5	0	6.7	5.7	0.850746268656716	0	4	0	0	30	0	32	1	15	0	0	243	1	151	1	47	0	1	172	1	97	0	0	0	0	5.7	4.5	0	122	0	61	0	0	0	0	(-)	0	122	61
55.09	1	female	0	21.5	0	82.5	0	6.5	4.9	0.753846153846154	0	4	0	0	30	0	35	1	70	0	1	254	1	87	0	70	0	0	161	1	108	0	1	0	0	5.5	3.9	0	136	1	74	0	0	0	0	(-)	1	136	74
54	1	female	0	23.4	0	88	0	5.7	3.5	0.614035087719298	0	4	1	1	32	1	51	1	184	1	1	216	0	161	1	66	0	0	128	0	111	1	1	0	1	6.6	4.5	0	127	0	81	0	0	0	1	(+)	1	127	81
54.02	1	female	0	27	1	89	0	6.4	7.9	1.234375	1	3	0	0	24	0	22	0	24	0	0	202	0	68	0	64	0	0	122	0	101	0	1	0	0	5.6	4.4	0	148	1	94	1	0	0	1	(+)	1	148	94
53.02	1	female	0	24.7	0	81	0	7.2	4.6	0.638888888888889	0	4	1	0	20	0	11	0	16	0	0	220	1	140	0	47	0	1	151	1	96	0	0	0	0	5.3	5.6	0	159	1	83	0	0	0	0	(-)	1	159	83
58.1	1	female	0	23.8	0	80	0	9.8	5.8	0.591836734693878	0	4	1	0	20	0	20	0	64	0	1	213	0	165	1	63	0	0	131	0	113	1	1	0	0	6	3.9	0	138	1	70	0	0	0	0	(-)	1	138	70
39.03	0	female	0	32.2	1	104.5	1	8.8	6.1	0.693181818181818	0	4	1	0	16	0	16	0	13	0	0	176	0	93	0	44	0	1	114	0	101	0	1	0	0	5.5	4	0	128	0	70	0	0	0	0	(-)	0	128	70
52.04	1	female	0	24.7	0	86	0	4.4	7.6	1.72727272727273	1	3	1	1	23	0	37	1	49	0	0	228	1	386	1	45	0	1	134	0	90	0	0	0	0	5.8	4.7	0	135	1	76	0	0	0	0	(-)	1	135	76
60.06	1	female	0	26.3	1	88.5	0	6.1	3.5	0.573770491803279	0	4	1	1	31	1	42	1	37	0	0	170	0	143	0	39	1	1	109	0	100	0	1	0	0	5.7	2.6	0	129	0	79	0	0	0	1	(+)	1	129	79
69	1	female	0	24.1	0	87	0	6.4	7.7	1.203125	1	3	1	0	26	0	21	0	50	0	0	231	1	99	0	73	0	0	150	1	125	1	1	0	1	6.5	5.9	0	139	1	73	0	0	0	0	(-)	1	139	73
51.1	1	female	0	27.9	1	89	0	7.6	5.6	0.736842105263158	0	4	1	1	39	1	48	1	58	0	1	266	1	225	1	54	0	0	189	1	125	1	1	0	1	6.7	5.9	0	142	1	78	0	0	0	0	(-)	1	142	78
64.04	1	female	0	18.5	0	84	0	4.8	4.1	0.854166666666667	0	4	0	0	26	0	29	0	22	0	0	320	1	139	0	57	0	0	235	1	107	0	1	0	0	6.4	5.3	0	139	1	74	0	0	0	0	(-)	1	139	74
53.04	1	female	0	25.1	1	89	0	7.6	5.7	0.75	0	4	1	0	22	0	18	0	40	0	0	227	1	175	1	52	0	0	149	1	121	1	1	0	0	6.4	4.8	0	138	1	82	0	0	0	0	(-)	1	138	82
53.04	1	female	0	26	1	87	0	8.7	8.3	0.954022988505747	0	4	1	0	20	0	20	0	66	0	1	273	1	185	1	51	0	0	196	1	106	0	1	0	0	5.9	4.8	0	124	0	80	0	0	0	0	(-)	0	124	80
55.03	1	female	0	29.2	1	94.5	1	6.9	6.1	0.884057971014493	0	4	1	0	16	0	18	0	14	0	0	217	0	85	0	38	1	1	150	1	108	0	1	0	0	6	4.7	0	128	0	70	0	0	0	0	(-)	0	128	70
45.02	0	female	0	23.8	0	81	0	4.3	4.1	0.953488372093023	0	4	1	0	20	0	18	0	19	0	0	214	0	147	0	47	0	1	142	1	90	0	0	0	0	5.4	3.7	0	138	1	86	1	0	0	0	(-)	1	138	86
37	0	female	0	21.6	0	83	0	4.7	3.5	0.74468085106383	0	4	1	0	13	0	11	0	20	0	0	104	0	44	0	42	0	1	51	0	100	0	1	0	0	5.1	3.8	0	105	0	51	0	0	0	0	(-)	0	105	51
35	0	female	0	26.7	1	93	1	6.1	6.1	1	1	3	0	0	38	1	47	1	37	0	0	141	0	62	0	48	0	1	75	0	101	0	1	0	0	5.5	4.3	0	108	0	56	0	0	0	0	(-)	0	108	56
59.02	1	female	0	23.1	0	81.5	0	5.7	4.4	0.771929824561404	0	4	1	0	22	0	30	0	16	0	0	282	1	138	0	48	0	1	199	1	106	0	1	0	0	6	5.8	0	121	0	82	0	0	0	0	(-)	0	121	82
63.1	1	female	0	24.9	0	87	0	4.4	4.5	1.02272727272727	1	3	0	0	20	0	22	0	14	0	0	239	1	173	1	73	0	0	143	1	102	0	1	0	0	6.4	4.6	0	121	0	76	0	0	0	1	(+)	1	121	76
47.01	0	female	0	24.1	0	80	0	4.3	3.6	0.837209302325581	0	4	0	0	15	0	15	0	14	0	0	213	0	73	0	78	0	0	123	0	106	0	1	0	0	5.6	3.5	0	156	1	88	1	0	0	0	(-)	1	156	88
55	1	female	0	23.3	0	82.5	0	5.4	4.8	0.888888888888889	0	4	1	0	17	0	21	0	19	0	0	201	0	65	0	44	0	1	137	0	102	0	1	0	0	6.2	3.5	0	91	0	57	0	0	0	0	(-)	0	91	57
62.01	1	female	0	22.6	0	82	0	6.3	5.1	0.80952380952381	0	4	0	0	20	0	19	0	57	0	1	198	0	141	0	41	0	1	129	0	121	1	1	0	0	6.4	5.2	0	114	0	72	0	0	0	0	(-)	0	114	72
57.03	1	female	0	23	0	88	0	8.7	5.4	0.620689655172414	0	4	1	0	23	0	28	0	37	0	0	225	1	53	0	74	0	0	131	0	102	0	1	0	0	6	4.1	0	138	1	69	0	0	0	0	(-)	1	138	69
51	1	female	0	25.2	1	92.5	1	7.4	7.2	0.972972972972973	0	4	0	0	19	0	17	0	38	0	0	246	1	83	0	66	0	0	159	1	108	0	1	0	0	6.1	5.5	0	136	1	78	0	0	0	1	(+)	1	136	78
59.02	1	female	0	23.3	0	82	0	5	3.9	0.78	0	4	1	0	24	0	27	0	35	0	0	203	0	81	0	50	0	0	133	0	140	1	1	0	1	7.8	6	0	134	1	80	0	0	0	0	(-)	1	134	80
54.06	1	female	0	24.9	0	84.5	0	5.6	3.1	0.553571428571429	0	4	0	0	18	0	19	0	10	0	0	146	0	75	0	43	0	1	90	0	92	0	0	0	0	5.4	3.7	0	131	1	77	0	0	0	1	(+)	1	131	77
63.01	1	female	0	25.8	1	91	1	8.3	6.1	0.734939759036145	0	4	1	1	29	0	48	1	26	0	0	214	0	147	0	47	0	1	138	0	103	0	1	0	0	6.1	4.2	0	145	1	84	0	0	0	0	(-)	1	145	84
53.08	1	female	0	32.7	1	95	1	8.2	8.7	1.0609756097561	1	3	1	1	30	0	48	1	36	0	0	237	1	263	1	48	0	1	155	1	97	0	0	0	0	6.3	7.5	1	125	0	71	0	0	0	0	(-)	0	125	71
58.1	1	female	0	25.6	1	85.5	0	6.8	5.8	0.852941176470588	0	4	0	0	20	0	18	0	15	0	0	166	0	98	0	67	0	0	85	0	105	0	1	0	0	5.8	5.2	0	127	0	89	1	0	0	0	(-)	1	127	89
44.1	0	female	0	23.5	0	82	0	5.4	3.5	0.648148148148148	0	4	0	0	16	0	11	0	15	0	0	225	1	35	0	68	0	0	143	1	111	1	1	0	0	5.7	3.9	0	140	1	78	0	0	0	0	(-)	1	140	78
59.1	1	female	0	25	1	87	0	7.5	3.9	0.52	0	4	1	1	24	0	37	1	143	1	1	198	0	75	0	61	0	0	122	0	115	1	1	0	0	5.9	4.7	0	129	0	88	1	0	0	0	(-)	1	129	88
53.05	1	female	0	26.6	1	86.5	0	5	3.7	0.74	0	4	1	0	21	0	19	0	18	0	0	302	1	206	1	49	0	1	229	1	103	0	1	0	0	6.2	4.3	0	121	0	77	0	0	0	0	(-)	0	121	77
66	1	female	0	24.6	0	90	1	6.6	4.5	0.681818181818182	0	4	0	0	23	0	20	0	22	0	0	250	1	75	0	68	0	0	167	1	102	0	1	0	0	6	5.1	0	149	1	83	0	0	1	1	(+)	1	149	83
74.03	1	female	0	24.8	0	89.5	0	6.5	4.4	0.676923076923077	0	4	0	0	16	0	13	0	26	0	0	214	0	122	0	47	0	1	155	1	106	0	1	0	0	5.5	4.8	0	131	1	72	0	0	0	1	(+)	1	131	72
41.08	0	female	0	24.7	0	86	0	5	4.7	0.94	0	4	1	0	11	0	11	0	19	0	0	217	0	102	0	58	0	0	145	1	105	0	1	0	0	5.7	4.6	0	133	1	82	0	0	0	0	(-)	1	133	82
54	1	female	0	29.9	1	96	1	7.5	5.5	0.733333333333333	0	4	0	0	21	0	20	0	11	0	0	237	1	103	0	62	0	0	165	1	102	0	1	0	0	5.5	4.7	0	130	1	80	0	0	0	0	(-)	1	130	80
50.08	1	female	0	31	1	91.5	1	6.4	5.2	0.8125	0	4	1	1	22	0	34	1	157	1	1	222	1	101	0	64	0	0	146	1	102	0	1	0	0	6	5.3	0	138	1	84	0	0	0	0	(-)	1	138	84
64.09	1	female	0	23.4	0	83	0	6.6	6.4	0.96969696969697	0	4	0	0	28	0	16	0	18	0	0	181	0	47	0	64	0	0	109	0	109	0	1	0	0	5.9	4.8	0	131	1	86	1	0	0	0	(-)	1	131	86
60.08	1	female	0	28	1	96	1	6.2	4.4	0.709677419354839	0	4	0	0	30	0	28	0	25	0	0	208	0	96	0	47	0	1	148	1	100	0	1	0	0	5.9	4.3	0	91	0	51	0	0	0	0	(-)	0	91	51
44.1	0	female	0	24.4	0	82	0	5.2	5.7	1.09615384615385	1	3	1	1	28	0	34	1	23	0	0	197	0	38	0	71	0	0	117	0	112	1	1	0	0	5.7	5	0	138	1	66	0	0	0	1	(+)	1	138	66
64.1	1	female	0	28.2	1	93.5	1	7	4.9	0.7	0	4	1	0	18	0	19	0	29	0	0	191	0	69	0	42	0	1	140	1	99	0	0	0	0	5.5	4.9	0	148	1	84	0	0	0	0	(-)	1	148	84
46.02	0	female	0	27.8	1	84	0	6	3.5	0.583333333333333	0	4	1	0	15	0	25	0	35	0	0	173	0	189	1	41	0	1	103	0	224	1	1	0	1	8.9	3.7	0	125	0	72	0	0	1	1	(+)	1	125	72
69.01	1	female	0	24.1	0	85	0	5.8	4.2	0.724137931034483	0	4	0	0	22	0	15	0	16	0	0	178	0	172	1	47	0	1	107	0	87	0	0	0	0	5.8	5.3	0	120	0	80	0	0	0	0	(-)	0	120	80
61.11	1	female	0	25.3	1	88.5	0	7.8	3.7	0.474358974358974	0	4	0	0	23	0	35	1	27	0	0	140	0	50	0	43	0	1	88	0	127	1	1	0	1	6.5	4.7	0	98	0	55	0	0	0	0	(-)	0	98	55
53	1	female	0	22.7	0	84.5	0	3.7	3	0.810810810810811	0	4	0	0	11	0	10	0	14	0	0	203	0	78	0	77	0	0	110	0	100	0	1	0	0	5.9	4.3	0	131	1	79	0	0	1	0	(-)	1	131	79
61	1	female	0	30.2	1	92.5	1	6.8	6.1	0.897058823529412	0	4	0	0	24	0	23	0	18	0	0	246	1	59	0	75	0	0	163	1	104	0	1	0	0	6.1	3.8	0	134	1	74	0	0	0	0	(-)	1	134	74
48.02	0	female	0	30	1	86	0	5.5	6.7	1.21818181818182	1	3	1	0	18	0	12	0	37	0	0	212	0	89	0	76	0	0	121	0	133	1	1	0	0	6.4	4.5	0	157	1	87	1	0	0	0	(-)	1	157	87
64.1	1	female	0	23.8	0	86	0	4.5	2.7	0.6	0	4	1	0	22	0	18	0	26	0	0	216	0	67	0	63	0	0	143	1	112	1	1	0	1	6.6	3.6	0	130	1	87	1	0	0	0	(-)	1	130	87
68.11	1	female	0	24.5	0	86	0	4.5	4.1	0.911111111111111	0	4	0	0	23	0	22	0	30	0	0	204	0	136	0	83	0	0	114	0	111	1	1	0	0	5.5	3.7	0	134	1	98	1	0	0	0	(-)	1	134	98
75.05	1	female	0	23.9	0	87	0	8.1	7.9	0.975308641975309	0	4	1	0	21	0	17	0	15	0	0	186	0	70	0	59	0	0	116	0	122	1	1	0	0	5.9	5.7	0	141	1	74	0	0	0	1	(+)	1	141	74
62.02	1	female	0	22.6	0	87	0	7.8	5.7	0.730769230769231	0	4	1	1	51	1	46	1	32	0	0	172	0	170	1	42	0	1	105	0	110	1	1	0	0	6.3	5.8	0	118	0	57	0	0	1	0	(-)	0	118	57
59.1	1	female	0	26.3	1	86	0	5.6	7.4	1.32142857142857	1	3	0	0	21	0	23	0	86	1	1	223	1	72	0	80	0	0	133	0	148	1	1	0	1	7.4	3.4	0	137	1	76	0	0	1	0	(-)	1	137	76
56.06	1	female	0	20.8	0	83.5	0	5.7	4.2	0.736842105263158	0	4	0	0	35	1	32	1	27	0	0	246	1	96	0	82	0	0	150	1	104	0	1	0	0	5.4	3.6	0	139	1	83	0	0	0	1	(+)	1	139	83
63	1	female	0	24.5	0	85.5	0	5.1	7.6	1.49019607843137	1	3	1	0	23	0	29	0	41	0	0	201	0	114	0	62	0	0	125	0	103	0	1	0	0	6.1	5.3	0	139	1	81	0	0	0	0	(-)	1	139	81
57.02	1	female	0	24.8	0	82	0	7.1	5.8	0.816901408450704	0	4	1	1	26	0	41	1	30	0	0	207	0	141	0	42	0	1	143	1	125	1	1	0	1	6.5	5.5	0	120	0	86	1	0	1	0	(-)	1	120	86
62.09	1	female	0	20.7	0	81	0	4.3	2.8	0.651162790697674	0	4	0	0	12	0	15	0	39	0	0	160	0	106	0	49	0	1	95	0	110	1	1	0	0	6.1	5.1	0	105	0	60	0	0	0	0	(-)	0	105	60
45.01	0	female	0	25.2	1	83	0	5.5	4.6	0.836363636363636	0	4	0	0	18	0	18	0	17	0	0	266	1	53	0	81	0	0	173	1	101	0	1	0	0	5.4	5.3	0	131	1	70	0	0	0	0	(-)	1	131	70
53.08	1	female	0	22.6	0	83	0	5.6	4.6	0.821428571428571	0	4	0	0	20	0	21	0	84	1	1	242	1	99	0	83	0	0	148	1	107	0	1	0	0	5.9	7.7	1	142	1	80	0	0	0	0	(-)	1	142	80
56	1	female	0	21.1	0	82	0	5.8	4.9	0.844827586206897	0	4	0	0	17	0	10	0	14	0	0	293	1	165	1	71	0	0	208	1	103	0	1	0	0	5.7	4.1	0	122	0	81	0	0	0	1	(+)	1	122	81
45.06	0	female	0	31.9	1	98.5	1	8.3	5.6	0.674698795180723	0	4	1	1	23	0	36	1	20	0	0	130	0	102	0	52	0	0	67	0	107	0	1	0	0	6	4.2	0	133	1	88	1	0	0	0	(-)	1	133	88
64.01	1	female	0	21.5	0	85	0	5.1	3.1	0.607843137254902	0	4	0	0	24	0	20	0	57	0	1	247	1	66	0	88	0	0	149	1	111	1	1	0	0	6.4	4.8	0	137	1	78	0	0	1	0	(-)	1	137	78
64.01	1	female	0	24	0	86	0	6.4	5	0.78125	0	4	0	0	20	0	17	0	14	0	0	202	0	166	1	60	0	0	126	0	86	0	0	0	0	5.6	3.6	0	144	1	80	0	0	0	1	(+)	1	144	80
64.07	1	female	0	29.2	1	87	0	5.9	4.8	0.813559322033898	0	4	1	0	20	0	26	0	63	0	1	253	1	166	1	52	0	0	179	1	101	0	1	0	0	6.2	6.8	0	132	1	70	0	0	0	0	(-)	1	132	70
64.04	1	female	0	23	0	84	0	5.9	3.5	0.593220338983051	0	4	0	0	17	0	17	0	55	0	1	233	1	121	0	72	0	0	148	1	92	0	0	0	0	5.8	6	0	131	1	79	0	0	0	0	(-)	1	131	79
57.1	1	female	0	24.5	0	85	0	8.7	6.2	0.71264367816092	0	4	1	1	29	0	37	1	19	0	0	210	0	132	0	72	0	0	128	0	105	0	1	0	0	5.7	4.9	0	136	1	78	0	0	0	0	(-)	1	136	78
59.11	1	female	0	25.8	1	94	1	4.6	4.6	1	1	3	0	0	23	0	20	0	14	0	0	224	1	74	0	60	0	0	151	1	101	0	1	0	0	6.2	6.3	0	140	1	90	1	0	0	0	(-)	1	140	90
58.08	1	female	0	24.1	0	86	0	6.6	4.6	0.696969696969697	0	4	1	0	18	0	24	0	40	0	0	213	0	191	1	43	0	1	148	1	114	1	1	0	0	6	5.7	0	120	0	76	0	0	0	0	(-)	0	120	76
50.08	1	female	0	29.5	1	100	1	8.1	6.2	0.765432098765432	0	4	1	0	16	0	14	0	15	0	0	222	1	118	0	56	0	0	151	1	103	0	1	0	0	5.6	5.1	0	132	1	84	0	0	0	0	(-)	1	132	84
63.08	1	female	0	21.6	0	83.5	0	5.4	4.6	0.851851851851852	0	4	0	0	21	0	17	0	22	0	0	323	1	134	0	61	0	0	243	1	113	1	1	0	0	5.7	5.5	0	132	1	70	0	0	0	0	(-)	1	132	70
61.05	1	female	0	21.1	0	83.5	0	5	4.1	0.82	0	4	1	0	19	0	23	0	29	0	0	162	0	120	0	50	0	0	97	0	104	0	1	0	0	6.4	4.2	0	121	0	69	0	0	0	1	(+)	1	121	69
59.11	1	female	0	26.7	1	89.5	0	8.7	9.4	1.08045977011494	1	3	1	1	63	1	68	1	58	0	1	240	1	68	0	86	0	0	146	1	106	0	1	0	0	5.8	3.7	0	128	0	92	1	0	0	1	(+)	1	128	92
72.09	1	female	0	23.7	0	85	0	6.6	3.5	0.53030303030303	0	4	0	0	16	0	13	0	18	0	0	188	0	138	0	61	0	0	114	0	117	1	1	0	0	6.1	3.8	0	131	1	65	0	0	0	1	(+)	1	131	65
64	1	female	0	26.1	1	93	1	5.7	4.6	0.807017543859649	0	4	0	0	24	0	25	0	22	0	0	210	0	112	0	60	0	0	128	0	108	0	1	0	0	5.8	5.5	0	121	0	82	0	0	0	0	(-)	0	121	82
49.05	0	female	0	25.4	1	91	1	5.2	3.5	0.673076923076923	0	4	0	0	12	0	11	0	13	0	0	223	1	157	1	47	0	1	158	1	97	0	0	0	0	5.3	3.7	0	104	0	57	0	0	0	0	(-)	0	104	57
64.07	1	female	0	23.9	0	86	0	5.9	4.1	0.694915254237288	0	4	0	0	23	0	13	0	13	0	0	230	1	324	1	35	1	1	149	1	97	0	0	0	0	5.8	5.6	0	120	0	75	0	0	0	0	(-)	0	120	75
53.03	1	female	0	24.8	0	87	0	5.1	5.1	1	1	3	1	1	24	0	39	1	60	0	1	264	1	167	1	55	0	0	185	1	105	0	1	0	0	6.1	4.9	0	116	0	71	0	0	0	0	(-)	0	116	71
69.04	1	female	0	23.8	0	85	0	5.4	4.1	0.759259259259259	0	4	1	0	18	0	16	0	36	0	0	161	0	145	0	47	0	1	97	0	96	0	0	0	0	5.8	5.7	0	118	0	73	0	0	0	1	(+)	1	118	73
55	1	female	0	22.7	0	84.5	0	6.6	4.7	0.712121212121212	0	4	1	1	38	1	49	1	200	1	1	204	0	118	0	72	0	0	114	0	105	0	1	0	0	6.4	4.4	0	114	0	65	0	0	0	1	(+)	1	114	65
55.03	1	female	0	24.2	0	80	0	4.6	4.4	0.956521739130435	0	4	0	0	18	0	15	0	31	0	0	188	0	58	0	56	0	0	119	0	107	0	1	0	0	5.6	4.2	0	134	1	86	1	0	0	0	(-)	1	134	86
58.11	1	female	0	23.3	0	80	0	5.3	4.1	0.773584905660377	0	4	0	0	18	0	17	0	28	0	0	237	1	87	0	85	0	0	139	0	96	0	0	0	0	5.8	4.6	0	113	0	61	0	0	0	1	(+)	1	113	61
52.04	1	female	0	26.1	1	83	0	7.4	4.1	0.554054054054054	0	4	0	0	15	0	17	0	16	0	0	160	0	88	0	49	0	1	95	0	93	0	0	0	0	6	4.4	0	114	0	76	0	0	0	1	(+)	1	114	76
57.05	1	female	0	24.1	0	82	0	5.3	4.7	0.886792452830189	0	4	1	0	15	0	18	0	28	0	0	201	0	205	1	44	0	1	130	0	105	0	1	0	1	6.5	5	0	108	0	73	0	0	0	1	(+)	1	108	73
69.11	1	female	0	24.6	0	87	0	5.9	5	0.847457627118644	0	4	0	0	25	0	20	0	50	0	0	174	0	112	0	69	0	0	93	0	125	1	1	0	1	6.6	5.1	0	130	1	71	0	0	0	0	(-)	1	130	71
59.1	1	female	0	24.6	0	89.5	0	5	3.6	0.72	0	4	1	0	18	0	17	0	23	0	0	190	0	152	1	42	0	1	133	0	87	0	0	0	0	5.5	4.7	0	110	0	76	0	0	0	0	(-)	0	110	76
58.1	1	female	0	23	0	82.5	0	5.8	4.2	0.724137931034483	0	4	1	0	22	0	18	0	19	0	0	234	1	244	1	54	0	0	149	1	97	0	0	0	0	5.9	4.5	0	140	1	92	1	0	0	0	(-)	1	140	92
35.04	0	female	0	23.2	0	82	0	6.4	7.4	1.15625	1	3	0	0	16	0	10	0	24	0	0	149	0	85	0	52	0	0	85	0	105	0	1	0	0	5.7	3.7	0	139	1	77	0	0	0	0	(-)	1	139	77
60.01	1	female	0	27.8	1	96.5	1	5.7	5	0.87719298245614	0	4	0	0	12	0	11	0	18	0	0	247	1	130	0	45	0	1	179	1	100	0	1	0	0	6	5.1	0	145	1	82	0	0	0	1	(+)	1	145	82
63.02	1	female	0	25.1	1	89.5	0	7.7	4.7	0.61038961038961	0	4	0	0	24	0	18	0	20	0	0	213	0	163	1	67	0	0	129	0	100	0	1	0	0	6	4.4	0	105	0	68	0	0	0	0	(-)	0	105	68
43.09	0	female	0	29.4	1	91.5	1	6.2	6.7	1.08064516129032	1	3	1	0	20	0	23	0	34	0	0	232	1	113	0	64	0	0	149	1	100	0	1	0	0	5.8	4.8	0	130	1	86	1	0	0	0	(-)	1	130	86
59.02	1	female	0	20.5	0	85	0	6.8	3.7	0.544117647058824	0	4	0	0	19	0	16	0	17	0	0	193	0	62	0	64	0	0	119	0	92	0	0	0	0	5.6	3.8	0	122	0	69	0	0	0	1	(+)	1	122	69
42.03	0	female	0	38.2	1	101	1	7.7	7.4	0.961038961038961	0	4	1	1	41	1	42	1	42	0	0	192	0	109	0	46	0	1	121	0	133	1	1	0	1	8.2	6.7	0	118	0	76	0	0	1	0	(-)	0	118	76
53.02	1	female	0	23	0	91.5	1	4.2	4.2	1	1	3	1	1	26	0	31	1	17	0	0	199	0	82	0	61	0	0	128	0	106	0	1	0	0	5.7	4.5	0	121	0	65	0	0	0	0	(-)	0	121	65
61.02	1	female	0	26	1	87	0	5.7	4.7	0.824561403508772	0	4	1	0	23	0	22	0	52	0	1	200	0	110	0	69	0	0	117	0	97	0	0	0	0	6.4	6.3	0	117	0	68	0	0	0	1	(+)	1	117	68
61.05	1	female	0	20.6	0	82	0	5	4.5	0.9	0	4	0	0	20	0	13	0	17	0	0	203	0	123	0	43	0	1	143	1	88	0	0	0	0	5.6	3.1	0	113	0	73	0	0	0	1	(+)	1	113	73
58.03	1	female	0	24.1	0	85	0	6.8	3.5	0.514705882352941	0	4	0	0	24	0	22	0	15	0	0	202	0	95	0	71	0	0	112	0	102	0	1	0	0	5.9	4.2	0	139	1	76	0	0	0	0	(-)	1	139	76
57.09	1	female	0	23.2	0	84	0	5.9	3.5	0.593220338983051	0	4	0	0	17	0	13	0	11	0	0	203	0	69	0	61	0	0	124	0	103	0	1	0	0	6.1	3.5	0	139	1	101	1	0	0	1	(+)	1	139	101
46.03	0	female	0	23.4	0	80.5	0	4.2	2.9	0.69047619047619	0	4	0	0	18	0	12	0	9	0	0	130	0	67	0	36	1	1	76	0	94	0	0	0	0	5.5	3.5	0	121	0	98	1	0	0	0	(-)	1	121	98
52.1	1	female	0	26.9	1	87.5	0	5.6	3.9	0.696428571428572	0	4	1	0	19	0	26	0	52	0	1	208	0	127	0	55	0	0	133	0	105	0	1	0	0	5.7	5	0	134	1	87	1	0	1	1	(+)	1	134	87
56.03	1	female	0	28.9	1	96	1	4.9	4.5	0.918367346938775	0	4	1	0	17	0	24	0	15	0	0	220	1	75	0	45	0	1	153	1	110	1	1	0	0	5.9	4	0	127	0	69	0	0	0	0	(-)	0	127	69
55.09	1	female	0	26.7	1	91	1	6.7	5.5	0.82089552238806	0	4	1	0	19	0	25	0	22	0	0	222	1	119	0	56	0	0	145	1	106	0	1	0	0	6	5.9	0	136	1	87	1	0	0	1	(+)	1	136	87
57.02	1	female	0	22.7	0	83	0	8.3	3.6	0.433734939759036	0	4	0	0	18	0	14	0	17	0	0	238	1	95	0	77	0	0	146	1	100	0	1	0	0	6.1	5.4	0	131	1	82	0	0	0	0	(-)	1	131	82
62.02	1	female	0	24.8	0	84.5	0	4.6	4.4	0.956521739130435	0	4	0	0	25	0	19	0	16	0	0	185	0	146	0	61	0	0	114	0	101	0	1	0	0	5.9	5.7	0	111	0	69	0	0	0	1	(+)	1	111	69
54.04	1	female	0	25.3	1	88.5	0	6.5	5.2	0.8	0	4	1	0	23	0	23	0	59	0	1	201	0	283	1	47	0	1	127	0	123	1	1	0	1	6.5	5	0	133	1	80	0	0	0	0	(-)	1	133	80
57.01	1	female	0	24.5	0	83.5	0	5	5.7	1.14	1	3	1	0	25	0	22	0	31	0	0	200	0	172	1	41	0	1	137	0	93	0	0	0	0	5.8	6	0	136	1	79	0	0	0	0	(-)	1	136	79
55.08	1	female	0	24	0	80.5	0	6.7	4.2	0.626865671641791	0	4	1	0	16	0	20	0	21	0	0	206	0	200	1	47	0	1	135	0	101	0	1	0	0	5.5	5.2	0	126	0	84	0	0	0	0	(-)	0	126	84
70.09	1	female	0	25	1	90	1	5.9	6	1.01694915254237	1	3	1	0	20	0	18	0	23	0	0	197	0	39	0	51	0	0	139	0	102	0	1	0	0	5.8	6	0	113	0	64	0	0	0	1	(+)	1	113	64
67.07	1	female	0	23.9	0	81	0	7.1	4.1	0.577464788732394	0	4	0	0	25	0	26	0	22	0	0	238	1	117	0	69	0	0	156	1	100	0	1	0	0	5.8	4.1	0	139	1	74	0	0	0	0	(-)	1	139	74
60	1	female	0	24	0	80	0	9.5	4.4	0.463157894736842	0	4	1	0	19	0	21	0	50	0	0	228	1	298	1	56	0	0	142	1	110	1	1	0	0	6.4	4.6	0	137	1	74	0	0	0	0	(-)	1	137	74
67.06	1	female	0	21.9	0	82	0	4.7	4.1	0.872340425531915	0	4	1	0	19	0	17	0	14	0	0	199	0	94	0	78	0	0	112	0	108	0	1	0	0	5.8	4.3	0	138	1	84	0	0	0	0	(-)	1	138	84
52.03	1	female	0	22.5	0	81.5	0	11.6	8.3	0.71551724137931	0	4	1	1	23	0	35	1	167	1	1	235	1	223	1	54	0	0	154	1	125	1	1	0	0	6	5	0	119	0	64	0	0	0	0	(-)	0	119	64
48	0	female	0	25	1	82	0	5.5	4.9	0.890909090909091	0	4	0	0	14	0	13	0	18	0	0	233	1	60	0	80	0	0	145	1	103	0	1	0	0	5.6	3.8	0	121	0	87	1	0	0	0	(-)	1	121	87
72.03	1	female	0	24.3	0	80	0	4.9	4.1	0.836734693877551	0	4	0	0	22	0	17	0	28	0	0	183	0	156	1	80	0	0	90	0	113	1	1	0	1	6.6	3.1	0	139	1	71	0	0	0	0	(-)	1	139	71
55.05	1	female	0	25.2	1	82.5	0	6.6	4.6	0.696969696969697	0	4	0	0	18	0	16	0	11	0	0	152	0	80	0	40	0	1	102	0	93	0	0	0	0	5.3	4.5	0	118	0	84	0	0	0	1	(+)	1	118	84
66.06	1	female	0	26.9	1	88	0	4.6	2.6	0.565217391304348	0	4	0	0	30	0	31	1	31	0	0	210	0	57	0	75	0	0	122	0	91	0	0	0	0	5.8	4.3	0	97	0	59	0	0	0	1	(+)	1	97	59
46.07	0	female	0	27.4	1	92.5	1	6.9	8.5	1.23188405797101	1	3	1	1	22	0	38	1	19	0	0	219	0	146	0	51	0	0	155	1	108	0	1	0	0	6	5.9	0	134	1	90	1	0	0	0	(-)	1	134	90
60.09	1	female	0	26.4	1	93	1	7.1	4.9	0.690140845070423	0	4	1	1	40	1	60	1	26	0	0	265	1	250	1	62	0	0	182	1	109	0	1	0	0	6.2	5.5	0	126	0	78	0	0	0	0	(-)	0	126	78
60.02	1	female	0	22.9	0	84	0	5.4	3.4	0.62962962962963	0	4	1	0	21	0	20	0	28	0	0	193	0	119	0	43	0	1	139	0	108	0	1	0	0	6.4	6.4	0	126	0	64	0	0	0	0	(-)	0	126	64
63.11	1	female	0	24.2	0	87	0	7.3	4.2	0.575342465753425	0	4	0	0	15	0	13	0	44	0	0	209	0	68	0	53	0	0	145	1	106	0	1	0	0	6.1	5.9	0	136	1	78	0	0	0	1	(+)	1	136	78
65.06	1	female	0	22.8	0	82	0	3.9	2.1	0.538461538461539	0	4	0	0	27	0	22	0	20	0	0	218	0	67	0	71	0	0	137	0	108	0	1	0	0	5.6	4.3	0	142	1	88	1	0	0	0	(-)	1	142	88
52.01	1	female	0	24.4	0	85.5	0	7.2	4.7	0.652777777777778	0	4	0	0	26	0	36	1	69	0	1	187	0	121	0	48	0	1	124	0	93	0	0	0	0	5.8	5.5	0	118	0	84	0	0	0	1	(+)	1	118	84
56.03	1	female	0	26.1	1	86	0	6.4	3.7	0.578125	0	4	1	0	30	0	30	0	20	0	0	198	0	129	0	59	0	0	126	0	88	0	0	0	0	5.9	4.7	0	110	0	80	0	0	0	1	(+)	1	110	80
54.06	1	female	0	29.5	1	86	0	5.8	6	1.03448275862069	1	3	1	1	41	1	55	1	62	0	1	242	1	142	0	57	0	0	172	1	102	0	1	0	0	6.4	5.3	0	134	1	84	0	0	0	0	(-)	1	134	84
60.05	1	female	0	25.7	1	89	0	8	3.6	0.45	0	4	1	0	20	0	16	0	18	0	0	156	0	109	0	59	0	0	86	0	87	0	0	0	0	5.9	5.1	0	132	1	84	0	0	0	1	(+)	1	132	84
69.11	1	female	0	24.4	0	89	0	4.4	3.6	0.818181818181818	0	4	0	0	22	0	16	0	17	0	0	188	0	127	0	57	0	0	117	0	89	0	0	0	0	5.7	5	0	138	1	80	0	0	0	0	(-)	1	138	80
54.03	1	female	0	23.6	0	83	0	6.2	4.2	0.67741935483871	0	4	0	0	20	0	22	0	46	0	0	255	1	56	0	77	0	0	177	1	100	0	1	0	0	6.2	1.4	0	143	1	89	1	0	0	1	(+)	1	143	89
64.04	1	female	0	22.4	0	82	0	6.1	3.4	0.557377049180328	0	4	0	0	19	0	18	0	15	0	0	271	1	124	0	87	0	0	181	1	88	0	0	0	0	5.8	3.5	0	140	1	74	0	0	0	0	(-)	1	140	74
59.1	1	female	0	25.7	1	88.5	0	7	5.2	0.742857142857143	0	4	0	0	21	0	15	0	16	0	0	160	0	90	0	66	0	0	78	0	93	0	0	0	0	5.9	4.2	0	156	1	92	1	0	0	0	(-)	1	156	92
47.03	0	female	0	27.9	1	89.5	0	6.5	4.6	0.707692307692308	0	4	1	0	14	0	16	0	14	0	0	172	0	54	0	74	0	0	88	0	106	0	1	0	0	6.3	4.2	0	108	0	64	0	0	0	1	(+)	1	108	64
61.11	1	female	0	23.9	0	83	0	5	3.7	0.74	0	4	1	0	22	0	27	0	19	0	0	226	1	134	0	56	0	0	150	1	112	1	1	0	0	6	4.3	0	118	0	62	0	0	0	0	(-)	0	118	62
52.03	1	female	0	24.1	0	87.5	0	7.3	5.1	0.698630136986301	0	4	0	0	17	0	16	0	22	0	0	208	0	72	0	67	0	0	132	0	108	0	1	0	0	5.9	3.9	0	145	1	89	1	0	0	1	(+)	1	145	89
50.1	1	female	0	32.1	1	95	1	8.3	8.8	1.06024096385542	1	3	1	0	21	0	28	0	26	0	0	199	0	122	0	43	0	1	136	0	106	0	1	0	0	5.5	4.5	0	128	0	68	0	0	0	0	(-)	0	128	68
67.09	1	female	0	23	0	81	0	3	2.5	0.833333333333333	0	4	0	0	27	0	24	0	19	0	0	209	0	110	0	75	0	0	122	0	100	0	1	0	0	6.2	5	0	122	0	89	1	0	0	1	(+)	1	122	89
57.08	1	female	0	30.5	1	88	0	6.4	5.1	0.796875	0	4	1	0	23	0	30	0	31	0	0	210	0	133	0	56	0	0	138	0	115	1	1	0	0	6	6.6	0	127	0	81	0	0	0	1	(+)	1	127	81
69.11	1	female	0	25.1	1	86	0	4.7	4.1	0.872340425531915	0	4	0	0	24	0	23	0	28	0	0	206	0	143	0	88	0	0	105	0	104	0	1	0	0	5.5	4	0	148	1	92	1	0	0	0	(-)	1	148	92
63.01	1	female	0	22.7	0	83	0	7.4	3	0.405405405405405	0	4	1	1	56	1	49	1	33	0	0	192	0	159	1	44	0	1	127	0	112	1	1	0	0	6.4	5.9	0	125	0	66	0	0	1	0	(-)	0	125	66
73	1	female	0	22.3	0	84	0	5.9	2.4	0.406779661016949	0	4	0	0	25	0	15	0	26	0	0	284	1	50	0	93	0	0	185	1	107	0	1	0	0	4.8	3.8	0	168	1	92	1	0	0	0	(-)	1	168	92
54.1	1	female	0	30.9	1	101	1	9.7	6.3	0.649484536082474	0	4	1	1	24	0	34	1	50	0	0	199	0	91	0	51	0	0	137	0	106	0	1	0	0	6	5	0	136	1	89	1	0	0	0	(-)	1	136	89
58.1	1	female	0	25.8	1	84	0	7.9	6.6	0.835443037974683	0	4	1	1	26	0	32	1	44	0	0	210	0	175	1	60	0	0	128	0	104	0	1	0	0	5.8	5	0	140	1	88	1	0	0	0	(-)	1	140	88
60.09	1	female	0	27	1	88	0	5.1	4.9	0.96078431372549	0	4	0	0	19	0	20	0	87	1	1	212	0	64	0	60	0	0	144	1	155	1	1	0	1	8	3.1	0	129	0	74	0	0	1	0	(-)	0	129	74
48.02	0	female	0	22.1	0	84	0	4.9	3.7	0.755102040816326	0	4	1	0	18	0	17	0	14	0	0	231	1	44	0	88	0	0	137	0	104	0	1	0	0	5.9	3.2	0	139	1	74	0	0	1	0	(-)	1	139	74
65.02	1	female	0	21.2	0	81	0	6.3	2.7	0.428571428571429	0	4	0	0	23	0	17	0	46	0	0	251	1	87	0	90	0	0	156	1	111	1	1	0	1	6.5	4.9	0	144	1	88	1	0	1	0	(-)	1	144	88
58.01	1	female	0	34	1	97	1	9.2	6.3	0.684782608695652	0	4	1	1	31	1	46	1	73	1	1	216	0	141	0	55	0	0	147	1	109	0	1	0	0	6	6.4	0	132	1	75	0	0	0	0	(-)	1	132	75
60.11	1	female	0	25.1	1	93	1	5.9	4.4	0.745762711864407	0	4	0	0	19	0	15	0	18	0	0	224	1	93	0	60	0	0	157	1	100	0	1	0	0	6.3	5.7	0	136	1	82	0	0	0	0	(-)	1	136	82
73	1	female	0	23.8	0	85	0	5.5	4.4	0.8	0	4	1	0	19	0	15	0	14	0	0	219	0	85	0	70	0	0	138	0	101	0	1	0	0	6	3	0	133	1	83	0	0	0	0	(-)	1	133	83
68.04	1	female	0	24.1	0	85	0	5.3	3.7	0.69811320754717	0	4	1	0	21	0	26	0	17	0	0	217	0	120	0	61	0	0	128	0	103	0	1	0	0	5.7	7.1	1	140	1	80	0	0	0	0	(-)	1	140	80
67.07	1	female	0	20.2	0	81	0	5.5	2.4	0.436363636363636	0	4	0	0	19	0	14	0	27	0	0	189	0	110	0	63	0	0	110	0	100	0	1	0	0	5.8	5.5	0	158	1	86	1	0	0	1	(+)	1	158	86
45.09	0	female	0	31.4	1	88	0	4.2	5.2	1.23809523809524	1	3	1	0	19	0	19	0	22	0	0	200	0	202	1	51	0	0	122	0	101	0	1	0	0	5.3	4	0	109	0	76	0	0	0	0	(-)	0	109	76
61.09	1	female	0	22.2	0	85.5	0	5.4	3.4	0.62962962962963	0	4	0	0	17	0	13	0	15	0	0	199	0	163	1	63	0	0	126	0	102	0	1	0	0	6.1	2.8	0	90	0	56	0	0	0	0	(-)	0	90	56
69.05	1	female	0	26.6	1	87	0	6.7	5.6	0.835820895522388	0	4	0	0	23	0	17	0	18	0	0	277	1	130	0	53	0	0	209	1	108	0	1	0	0	6.3	6.8	0	138	1	72	0	0	0	0	(-)	1	138	72
65.04	1	female	0	23.3	0	84.5	0	5	3.6	0.72	0	4	1	0	20	0	19	0	13	0	0	204	0	98	0	70	0	0	125	0	103	0	1	0	0	5.9	4.3	0	132	1	83	0	0	0	0	(-)	1	132	83
58.04	1	female	0	24.3	0	80	0	8	4.9	0.6125	0	4	1	0	18	0	17	0	23	0	0	268	1	226	1	90	0	0	161	1	110	1	1	0	1	7	4.3	0	120	0	76	0	0	0	0	(-)	0	120	76
69.06	1	female	0	28	1	85.5	0	5.6	3.8	0.678571428571429	0	4	1	0	27	0	24	0	15	0	0	218	0	157	1	72	0	0	130	0	109	0	1	0	0	5.9	4.7	0	128	0	79	0	0	0	1	(+)	1	128	79
63.09	1	female	0	23.4	0	81	0	2.3	2	0.869565217391304	0	4	0	0	18	0	15	0	10	0	0	227	1	81	0	66	0	0	143	1	101	0	1	0	0	5.7	3.8	0	123	0	71	0	0	0	1	(+)	1	123	71
59.1	1	female	0	22.9	0	84	0	6.5	4.7	0.723076923076923	0	4	1	0	25	0	29	0	23	0	0	224	1	199	1	56	0	0	141	1	98	0	0	0	0	5.8	5.6	0	136	1	78	0	0	0	0	(-)	1	136	78
61.01	1	female	0	28.8	1	98	1	6.1	4.8	0.786885245901639	0	4	0	0	17	0	19	0	18	0	0	223	1	141	0	47	0	1	161	1	99	0	0	0	0	5.8	5	0	144	1	78	0	0	0	1	(+)	1	144	78
47.04	0	female	0	24.9	0	80	0	4.5	3.5	0.777777777777778	0	4	1	0	17	0	14	0	19	0	0	240	1	209	1	41	0	1	172	1	99	0	0	0	0	5.8	6.6	0	103	0	70	0	0	0	0	(-)	0	103	70
68	1	female	0	25.4	1	82	0	4.4	5.2	1.18181818181818	1	3	0	0	18	0	11	0	18	0	0	206	0	170	1	63	0	0	124	0	90	0	0	0	0	5.6	4.4	0	134	1	86	1	0	0	0	(-)	1	134	86
58	1	female	0	24.2	0	84	0	4.5	4.6	1.02222222222222	1	3	1	0	26	0	24	0	26	0	0	180	0	140	0	45	0	1	118	0	101	0	1	0	0	5.7	6.1	0	134	1	88	1	0	0	0	(-)	1	134	88
70.08	1	female	0	24.1	0	87	0	5	4.9	0.98	0	4	0	0	16	0	10	0	14	0	0	178	0	134	0	58	0	0	109	0	84	0	0	0	0	5.6	5.2	0	135	1	86	1	0	0	0	(-)	1	135	86
44.05	0	female	0	23.6	0	86	0	5.9	4	0.677966101694915	0	4	0	0	14	0	13	0	23	0	0	223	1	121	0	51	0	0	144	1	101	0	1	0	0	5.3	3.4	0	134	1	69	0	0	0	0	(-)	1	134	69
61.1	1	female	0	25.2	1	84.5	0	5.2	3.7	0.711538461538462	0	4	1	0	19	0	19	0	17	0	0	211	0	63	0	65	0	0	132	0	110	1	1	0	0	6.4	5.5	0	123	0	70	0	0	0	0	(-)	0	123	70
48.08	0	female	0	29.9	1	89.5	0	9.6	6.2	0.645833333333333	0	4	1	0	17	0	18	0	24	0	0	210	0	213	1	63	0	0	125	0	94	0	0	0	0	5.6	4.9	0	128	0	90	1	0	0	0	(-)	1	128	90
68.05	1	female	0	21.8	0	83	0	4.2	4.4	1.04761904761905	1	3	0	0	21	0	21	0	15	0	0	203	0	46	0	81	0	0	116	0	106	0	1	0	0	5.8	4.9	0	133	1	77	0	0	0	0	(-)	1	133	77
69.07	1	female	0	23	0	82	0	6.3	5	0.793650793650794	0	4	0	0	25	0	32	1	29	0	0	194	0	170	1	52	0	0	130	0	84	0	0	0	0	5.6	3.8	0	160	1	90	1	0	0	0	(-)	1	160	90
63.02	1	female	0	25.6	1	82.5	0	5.9	5.9	1	1	3	0	0	26	0	18	0	20	0	0	202	0	240	1	55	0	0	119	0	109	0	1	0	0	6	6.4	0	100	0	60	0	0	0	1	(+)	1	100	60
59.02	1	female	0	21	0	81	0	6.3	5.8	0.920634920634921	0	4	0	0	21	0	17	0	45	0	0	193	0	79	0	63	0	0	115	0	102	0	1	0	0	5.6	5.7	0	139	1	84	0	0	0	0	(-)	1	139	84
56.07	1	female	0	25.3	1	92	1	7.4	6.2	0.837837837837838	0	4	0	0	18	0	15	0	17	0	0	174	0	37	0	64	0	0	107	0	104	0	1	0	0	5.9	4.1	0	130	1	74	0	0	0	0	(-)	1	130	74
64.11	1	female	0	25.1	1	88	0	5	3.4	0.68	0	4	1	0	24	0	29	0	18	0	0	226	1	125	0	83	0	0	135	0	106	0	1	0	0	6	5.6	0	140	1	82	0	0	0	1	(+)	1	140	82
49.08	0	female	0	25.9	1	87	0	6.2	6.4	1.03225806451613	1	3	0	0	18	0	18	0	38	0	0	244	1	226	1	62	0	0	162	1	98	0	0	0	0	5.6	6.5	0	133	1	83	0	0	0	0	(-)	1	133	83
60.05	1	female	0	27.5	1	91	1	5.1	5.3	1.03921568627451	1	3	1	0	20	0	25	0	34	0	0	222	1	112	0	74	0	0	133	0	103	0	1	0	0	6	4.9	0	110	0	64	0	0	0	0	(-)	0	110	64
66.06	1	female	0	28.6	1	93	1	6.4	3.3	0.515625	0	4	0	0	16	0	16	0	24	0	0	178	0	116	0	40	0	1	125	0	90	0	0	0	0	5.5	4.3	0	160	1	90	1	0	0	0	(-)	1	160	90
64.09	1	female	0	25.7	1	83	0	6.8	5.2	0.764705882352941	0	4	1	0	20	0	21	0	46	0	0	247	1	246	1	55	0	0	160	1	98	0	0	0	0	5.8	6.2	0	138	1	80	0	0	0	0	(-)	1	138	80
57.05	1	female	0	24.2	0	85.5	0	6	3.8	0.633333333333333	0	4	1	0	16	0	15	0	16	0	0	241	1	90	0	61	0	0	167	1	106	0	1	0	0	6.2	4.2	0	130	1	79	0	0	0	0	(-)	1	130	79
47.07	0	female	0	25.5	1	86	0	8.1	7.3	0.901234567901235	0	4	1	0	16	0	19	0	24	0	0	199	0	71	0	51	0	0	134	0	106	0	1	0	0	5.8	5.4	0	150	1	100	1	0	0	0	(-)	1	150	100
63.07	1	female	0	22.6	0	80.5	0	6.2	5	0.806451612903226	0	4	0	0	20	0	16	0	23	0	0	199	0	307	1	37	1	1	122	0	105	0	1	0	0	5.6	8.7	1	107	0	60	0	0	0	0	(-)	0	107	60
49	0	female	0	26	1	83	0	6.2	4.4	0.709677419354839	0	4	0	0	13	0	12	0	19	0	0	244	1	60	0	76	0	0	154	1	103	0	1	0	0	5.7	4	0	148	1	100	1	0	0	0	(-)	1	148	100
65	1	female	0	24.5	0	85.5	0	6	7.6	1.26666666666667	1	3	1	1	29	0	45	1	53	0	1	244	1	190	1	46	0	1	170	1	100	0	1	0	0	5.7	5.3	0	136	1	76	0	0	0	0	(-)	1	136	76
53.06	1	female	0	29.2	1	94	1	8.2	6.4	0.780487804878049	0	4	1	0	23	0	20	0	22	0	0	231	1	109	0	62	0	0	162	1	108	0	1	0	0	6.2	7	1	146	1	86	1	0	0	0	(-)	1	146	86
67.06	1	female	0	28.2	1	86	0	5.8	4.2	0.724137931034483	0	4	0	0	25	0	29	0	35	0	0	203	0	107	0	69	0	0	121	0	97	0	0	0	0	5.6	5	0	120	0	57	0	0	0	1	(+)	1	120	57
52.04	1	female	0	24.6	0	82.5	0	5.6	4.4	0.785714285714286	0	4	1	1	27	0	31	1	24	0	0	230	1	74	0	75	0	0	149	1	109	0	1	0	0	5.4	5.4	0	139	1	82	0	0	0	0	(-)	1	139	82
55.05	1	female	0	25.3	1	86.5	0	6.2	6.4	1.03225806451613	1	3	1	1	26	0	33	1	86	1	1	264	1	136	0	56	0	0	201	1	145	1	1	0	1	6.9	5.3	0	138	1	77	0	0	0	0	(-)	1	138	77
49.07	0	female	0	24.6	0	86.5	0	5.7	3.9	0.684210526315789	0	4	0	0	25	0	18	0	16	0	0	253	1	84	0	67	0	0	179	1	103	0	1	0	0	5.6	4.5	0	135	1	84	0	0	0	0	(-)	1	135	84
57.08	1	female	0	26	1	88	0	5.9	2.9	0.491525423728814	0	4	1	0	21	0	15	0	17	0	0	236	1	58	0	94	0	0	133	0	100	0	1	0	0	6.1	4.1	0	133	1	69	0	0	0	0	(-)	1	133	69
58.01	1	female	0	27.7	1	88.5	0	8.7	5.2	0.597701149425287	0	4	0	0	24	0	27	0	190	1	1	235	1	155	1	63	0	0	153	1	100	0	1	0	0	6.3	4.7	0	106	0	64	0	0	1	0	(-)	0	106	64
45.03	0	female	0	25	1	80	0	5.9	4.2	0.711864406779661	0	4	1	1	27	0	31	1	85	1	1	196	0	216	1	43	0	1	124	0	101	0	1	0	0	5.9	3.9	0	133	1	81	0	0	0	0	(-)	1	133	81
50.03	1	female	0	24.7	0	80	0	6.6	3.9	0.590909090909091	0	4	1	0	17	0	17	0	24	0	0	190	0	182	1	48	0	1	125	0	100	0	1	0	0	5.6	5	0	104	0	80	0	0	0	0	(-)	0	104	80
53.08	1	female	0	26.2	1	86	0	6.1	5	0.819672131147541	0	4	1	1	40	1	65	1	29	0	0	193	0	173	1	51	0	0	118	0	114	1	1	0	0	5.9	7.1	1	155	1	88	1	0	0	1	(+)	1	155	88
62.11	1	female	0	23.7	0	86	0	4.5	3	0.666666666666667	0	4	1	1	28	0	41	1	26	0	0	249	1	117	0	55	0	0	178	1	109	0	1	0	0	5.9	4.8	0	117	0	67	0	0	0	0	(-)	0	117	67
53.08	1	female	0	27.3	1	87.5	0	7.6	5.4	0.710526315789474	0	4	1	0	19	0	18	0	15	0	0	179	0	113	0	50	0	0	105	0	112	1	1	0	0	6.3	6.7	0	106	0	69	0	0	0	0	(-)	0	106	69
59.09	1	female	0	24.2	0	88	0	4.7	3	0.638297872340425	0	4	1	0	20	0	18	0	51	0	1	181	0	116	0	64	0	0	101	0	176	1	1	0	1	8.6	4.5	0	131	1	83	0	0	0	0	(-)	1	131	83
52.09	1	female	0	23.1	0	83	0	6.3	3.5	0.555555555555556	0	4	1	0	23	0	28	0	115	1	1	228	1	71	0	88	0	0	130	0	100	0	1	0	0	5.9	4	0	139	1	81	0	0	0	0	(-)	1	139	81
58.02	1	female	0	24.5	0	80.5	0	7	4	0.571428571428571	0	4	1	1	23	0	32	1	69	0	1	247	1	202	1	90	0	0	139	0	97	0	0	0	0	5.6	4.3	0	120	0	80	0	0	1	1	(+)	1	120	80
68	1	female	0	25.4	1	92	1	6.9	3.6	0.521739130434783	0	4	0	0	27	0	23	0	23	0	0	248	1	89	0	69	0	0	167	1	101	0	1	0	0	6.1	5.5	0	143	1	84	0	0	1	1	(+)	1	143	84
41.02	0	female	0	31.8	1	98.5	1	7	5.2	0.742857142857143	0	4	1	0	18	0	21	0	27	0	0	201	0	190	1	37	1	1	142	1	91	0	0	0	0	5.7	5.4	0	111	0	75	0	0	0	0	(-)	0	111	75
63.1	1	female	0	24.6	0	87	0	9.2	3.3	0.358695652173913	0	4	0	0	35	1	50	1	28	0	0	139	0	59	0	47	0	1	85	0	108	0	1	0	0	6.4	4.6	0	100	0	56	0	0	0	0	(-)	0	100	56
61.04	1	female	0	23.5	0	85	0	5.7	3.8	0.666666666666667	0	4	1	0	25	0	28	0	30	0	0	202	0	134	0	45	0	1	140	1	111	1	1	0	0	6.4	5.7	0	140	1	76	0	0	0	0	(-)	1	140	76
60.08	1	female	0	24.6	0	94	1	7.2	3.8	0.527777777777778	0	4	0	0	15	0	15	0	17	0	0	202	0	161	1	49	0	1	131	0	96	0	0	0	0	5.7	4.4	0	119	0	80	0	0	0	0	(-)	0	119	80
53.02	1	female	0	24.6	0	86	0	5.2	4	0.769230769230769	0	4	0	0	28	0	33	1	39	0	0	177	0	126	0	51	0	0	105	0	85	0	0	0	0	5.8	5.2	0	125	0	90	1	0	0	1	(+)	1	125	90
55.1	1	female	0	29.3	1	95	1	7.8	4.7	0.602564102564103	0	4	1	1	38	1	47	1	59	0	1	241	1	150	1	48	0	1	175	1	94	0	0	0	0	5.2	5.4	0	107	0	75	0	0	0	0	(-)	0	107	75
49	0	female	0	23.3	0	84.5	0	6.8	7.4	1.08823529411765	1	3	1	1	22	0	35	1	18	0	0	267	1	162	1	64	0	0	189	1	98	0	0	0	0	5.7	4	0	125	0	89	1	0	1	0	(-)	1	125	89
46.1	0	female	0	25.8	1	85	0	9.5	6.8	0.715789473684211	0	4	1	0	24	0	29	0	28	0	0	206	0	57	0	75	0	0	127	0	104	0	1	0	0	5.9	5.3	0	135	1	97	1	0	0	1	(+)	1	135	97
49.04	0	female	0	32.1	1	105.5	1	10.7	5.6	0.523364485981308	0	4	1	1	49	1	96	1	39	0	0	207	0	104	0	47	0	1	139	0	89	0	0	0	0	5.9	5.4	0	128	0	76	0	0	0	0	(-)	0	128	76
56.11	1	female	0	28.2	1	83.5	0	7.3	5.2	0.712328767123288	0	4	1	0	23	0	30	0	33	0	0	176	0	122	0	58	0	0	104	0	114	1	1	0	1	6.6	4.3	0	116	0	76	0	0	0	1	(+)	1	116	76
53.01	1	female	0	21.7	0	80	0	4.7	2.2	0.468085106382979	0	4	0	0	19	0	15	0	13	0	0	230	1	86	0	82	0	0	137	0	118	1	1	0	0	5.8	3.9	0	138	1	85	1	0	0	0	(-)	1	138	85
58.03	1	female	0	23.9	0	87	0	5.7	3.4	0.596491228070175	0	4	0	0	18	0	11	0	12	0	0	208	0	51	0	79	0	0	123	0	110	1	1	0	0	6	6.1	0	130	1	90	1	0	0	0	(-)	1	130	90
56.02	1	female	0	29.3	1	86.5	0	7.6	4.2	0.552631578947368	0	4	0	0	16	0	13	0	13	0	0	258	1	115	0	57	0	0	190	1	104	0	1	0	0	6.1	4.5	0	130	1	77	0	0	0	0	(-)	1	130	77
67.07	1	female	0	22.4	0	83	0	5.9	2.5	0.423728813559322	0	4	1	0	18	0	18	0	31	0	0	212	0	138	0	64	0	0	133	0	103	0	1	0	0	5.5	4.5	0	152	1	79	0	0	0	1	(+)	1	152	79
53.03	1	female	0	23.2	0	84	0	7.3	4.9	0.671232876712329	0	4	0	0	18	0	19	0	34	0	0	227	1	55	0	90	0	0	132	0	108	0	1	0	0	5.7	4.7	0	139	1	86	1	0	0	1	(+)	1	139	86
64.08	1	female	0	29.3	1	100	1	8.3	4.8	0.578313253012048	0	4	0	0	20	0	19	0	39	0	0	279	1	69	0	60	0	0	225	1	102	0	1	0	0	5.9	4.9	0	130	1	89	1	0	0	1	(+)	1	130	89
51.11	1	female	0	26.8	1	82.5	0	5.4	2.5	0.462962962962963	0	4	0	0	20	0	15	0	15	0	0	237	1	86	0	80	0	0	156	1	108	0	1	0	0	6.1	3.8	0	132	1	81	0	0	1	1	(+)	1	132	81
58.11	1	female	0	22.8	0	81.5	0	5.1	3.5	0.686274509803922	0	4	0	0	20	0	15	0	10	0	0	247	1	130	0	93	0	0	139	0	100	0	1	0	0	5.6	4.2	0	140	1	80	0	0	0	0	(-)	1	140	80
54	1	female	0	26.3	1	86	0	8.3	4.7	0.566265060240964	0	4	0	0	18	0	15	0	13	0	0	194	0	136	0	33	1	1	145	1	102	0	1	0	0	5.7	4.4	0	142	1	90	1	0	0	1	(+)	1	142	90
68.08	1	female	0	23.8	0	84	0	4.8	3.6	0.75	0	4	0	0	18	0	16	0	17	0	0	202	0	92	0	76	0	0	116	0	101	0	1	0	0	6.2	5.6	0	130	1	78	0	0	0	1	(+)	1	130	78
57.03	1	female	0	26	1	88.5	0	7.5	4.1	0.546666666666667	0	4	1	1	33	1	40	1	24	0	0	235	1	75	0	61	0	0	167	1	105	0	1	0	0	6	4.9	0	136	1	84	0	0	0	0	(-)	1	136	84
57.06	1	female	0	24.2	0	81	0	5.1	3.5	0.686274509803922	0	4	1	1	22	0	32	1	31	0	0	221	1	126	0	68	0	0	144	1	99	0	0	0	1	6.8	5.1	0	128	0	87	1	0	0	1	(+)	1	128	87
58.06	1	female	0	24.4	0	87	0	4.8	4	0.833333333333333	0	4	1	0	13	0	12	0	13	0	0	172	0	94	0	47	0	1	115	0	109	0	1	0	0	6	5	0	109	0	72	0	0	0	0	(-)	0	109	72
57.01	1	female	0	24.2	0	91.5	1	4.6	4.7	1.02173913043478	1	3	0	0	24	0	16	0	23	0	0	251	1	74	0	66	0	0	127	0	100	0	1	0	0	5.5	5.7	0	130	1	84	0	0	0	0	(-)	1	130	84
48.05	0	female	0	28.6	1	98	1	10.3	4.6	0.446601941747573	0	4	0	0	12	0	11	0	16	0	0	213	0	83	0	54	0	0	152	1	102	0	1	0	0	6	5.4	0	150	1	100	1	0	0	0	(-)	1	150	100
67.03	1	female	0	20.8	0	80	0	7.4	5.5	0.743243243243243	0	4	0	0	21	0	14	0	13	0	0	210	0	77	0	76	0	0	131	0	101	0	1	0	0	5.9	4	0	136	1	83	0	0	0	1	(+)	1	136	83
58.03	1	female	0	25.3	1	92.5	1	7.6	5.3	0.697368421052632	0	4	1	1	44	1	43	1	68	0	1	216	0	201	1	45	0	1	150	1	102	0	1	0	0	6.3	6.8	0	109	0	63	0	0	0	0	(-)	0	109	63
63.02	1	female	0	22.2	0	81.5	0	4.2	2.1	0.5	0	4	0	0	20	0	18	0	16	0	0	169	0	109	0	63	0	0	92	0	100	0	1	0	0	5.8	5.5	0	172	1	88	1	0	1	1	(+)	1	172	88
72.11	1	female	0	20.8	0	80	0	3.3	3.1	0.939393939393939	0	4	0	0	21	0	11	0	14	0	0	205	0	45	0	64	0	0	135	0	88	0	0	0	0	6.1	5.4	0	139	1	82	0	0	0	1	(+)	1	139	82
52.11	1	female	0	26.9	1	83.5	0	5.4	4.6	0.851851851851852	0	4	1	1	55	1	103	1	105	1	1	201	0	52	0	41	0	1	146	1	107	0	1	0	0	6.3	5.6	0	136	1	90	1	0	0	0	(-)	1	136	90
53.08	1	female	0	28	1	84	0	8.1	4.2	0.518518518518519	0	4	1	1	48	1	86	1	63	0	1	235	1	92	0	94	0	0	133	0	91	0	0	0	0	5.9	4.8	0	140	1	86	1	0	0	1	(+)	1	140	86
52.05	1	female	0	22	0	80	0	7.8	3.7	0.474358974358974	0	4	0	0	21	0	18	0	17	0	0	257	1	129	0	69	0	0	171	1	105	0	1	0	0	6	4	0	132	1	81	0	0	0	0	(-)	1	132	81
59.1	1	female	0	25.8	1	89.5	0	10.1	7.3	0.722772277227723	0	4	1	1	21	0	32	1	59	0	1	226	1	159	1	59	0	0	141	1	113	1	1	0	0	6.1	6.5	0	140	1	96	1	0	0	0	(-)	1	140	96
72	1	female	0	23.7	0	80.5	0	6	3.4	0.566666666666667	0	4	0	0	30	0	30	0	17	0	0	206	0	56	0	58	0	0	131	0	85	0	0	0	0	6.2	6.8	0	143	1	66	0	0	0	1	(+)	1	143	66
57.11	1	female	0	26.3	1	89	0	7.7	2.5	0.324675324675325	0	4	0	0	18	0	19	0	34	0	0	267	1	102	0	47	0	1	200	1	100	0	1	0	0	6	6.5	0	109	0	67	0	0	0	0	(-)	0	109	67
42.01	0	female	0	25.6	1	86	0	6.7	3.5	0.522388059701492	0	4	0	0	21	0	23	0	48	0	0	210	0	113	0	68	0	0	135	0	102	0	1	0	0	5.8	4.9	0	134	1	76	0	0	0	0	(-)	1	134	76
61.1	1	female	0	26.9	1	88	0	5.4	5.1	0.944444444444444	0	4	0	0	17	0	18	0	74	1	1	233	1	97	0	73	0	0	149	1	138	1	1	0	1	7.3	3.4	0	108	0	67	0	0	1	0	(-)	0	108	67
65.01	1	female	0	23.2	0	81	0	6.2	4.6	0.741935483870968	0	4	0	0	22	0	28	0	31	0	0	295	1	60	0	77	0	0	208	1	100	0	1	0	0	6	4.7	0	133	1	76	0	0	0	0	(-)	1	133	76
67.05	1	female	0	18.6	0	82	0	3	2.6	0.866666666666667	0	4	0	0	24	0	22	0	13	0	0	189	0	59	0	93	0	0	90	0	147	1	1	0	1	7.1	3.1	0	138	1	45	0	0	0	0	(-)	1	138	45
50	1	female	0	23.2	0	86	0	5.4	5.9	1.09259259259259	1	3	0	0	17	0	13	0	20	0	0	159	0	99	0	45	0	1	103	0	99	0	0	0	0	5.5	5.7	0	130	1	86	1	0	0	1	(+)	1	130	86
47.05	0	female	0	30.8	1	93.5	1	9.4	4.9	0.521276595744681	0	4	1	1	23	0	32	1	16	0	0	112	0	106	0	44	0	1	57	0	103	0	1	0	0	6.3	3.7	0	125	0	66	0	0	0	0	(-)	0	125	66
65	1	female	0	24	0	87	0	4.7	4	0.851063829787234	0	4	1	0	17	0	18	0	44	0	0	176	0	114	0	54	0	0	109	0	102	0	1	0	0	6.2	3.9	0	123	0	70	0	0	0	0	(-)	0	123	70
48.02	0	female	0	27.3	1	87	0	7.2	4.9	0.680555555555556	0	4	1	0	17	0	20	0	19	0	0	236	1	66	0	68	0	0	156	1	116	1	1	0	0	5.6	4.6	0	134	1	82	0	0	0	0	(-)	1	134	82
40.1	0	female	0	27.7	1	95	1	7.9	6.9	0.873417721518987	0	4	1	0	22	0	30	0	28	0	0	176	0	124	0	46	0	1	115	0	95	0	0	0	0	5.9	4.9	0	134	1	82	0	0	0	0	(-)	1	134	82
73	1	female	0	25.5	1	85.5	0	4.6	2.5	0.543478260869565	0	4	0	0	21	0	14	0	18	0	0	250	1	125	0	83	0	0	156	1	101	0	1	0	1	6.5	4.4	0	136	1	75	0	0	0	1	(+)	1	136	75
67.05	1	female	0	21.4	0	83	0	6.8	4.5	0.661764705882353	0	4	0	0	22	0	19	0	43	0	0	210	0	117	0	50	0	0	145	1	103	0	1	0	0	6	4.3	0	129	0	73	0	0	0	1	(+)	1	129	73
66.04	1	female	0	22.7	0	83.5	0	5.5	3.7	0.672727272727273	0	4	0	0	16	0	13	0	13	0	0	239	1	83	0	89	0	0	138	0	102	0	1	0	0	6.3	3.4	0	132	1	75	0	0	0	0	(-)	1	132	75
68.01	1	female	0	22.5	0	85	0	5.5	2.5	0.454545454545455	0	4	0	0	31	1	26	0	15	0	0	180	0	93	0	65	0	0	104	0	96	0	0	0	0	6.3	5.6	0	131	1	81	0	0	0	0	(-)	1	131	81
40.08	0	female	0	30	1	94	1	8.3	9.3	1.12048192771084	1	3	1	1	41	1	62	1	22	0	0	209	0	111	0	47	0	1	151	1	97	0	0	0	0	5.9	4.6	0	144	1	88	1	0	0	0	(-)	1	144	88
54.01	1	female	0	25.1	1	87.5	0	5.2	4.2	0.807692307692308	0	4	0	0	16	0	8	0	12	0	0	263	1	225	1	48	0	1	193	1	92	0	0	0	0	5.5	3.9	0	124	0	72	0	0	0	0	(-)	0	124	72
66.02	1	female	0	21.5	0	85	0	6.1	3.2	0.524590163934426	0	4	0	0	24	0	17	0	55	0	1	264	1	76	0	89	0	0	167	1	121	1	1	1	0	6.4	5.4	0	122	0	90	1	0	1	0	(-)	1	122	90
77.06	1	female	0	24.3	0	80.5	0	4.6	4.1	0.891304347826087	0	4	0	0	21	0	12	0	15	0	0	214	0	105	0	76	0	0	127	0	103	0	1	0	0	6	2.7	0	130	1	66	0	0	0	1	(+)	1	130	66
58.11	1	female	0	24.9	0	86	0	6	6.6	1.1	1	3	1	0	28	0	30	0	49	0	0	247	1	151	1	84	0	0	150	1	102	0	1	0	0	6	4.7	0	153	1	84	0	0	0	1	(+)	1	153	84
63.05	1	female	0	21.6	0	86.5	0	7	5	0.714285714285714	0	4	1	0	19	0	26	0	27	0	0	194	0	115	0	50	0	0	129	0	107	0	1	1	0	6.2	5	0	133	1	75	0	0	0	1	(+)	1	133	75
58.01	1	female	0	20.4	0	82	0	4.9	3	0.612244897959184	0	4	0	0	19	0	13	0	11	0	0	209	0	147	0	57	0	0	135	0	96	0	0	0	0	5.7	4.5	0	138	1	76	0	0	0	1	(+)	1	138	76
61	1	female	0	20.9	0	85.5	0	7	4.9	0.7	0	4	0	0	18	0	14	0	21	0	0	224	1	76	0	72	0	0	139	0	88	0	0	0	0	5.5	4.4	0	132	1	88	1	0	0	1	(+)	1	132	88
66.06	1	female	0	22.1	0	86	0	5.8	3.7	0.637931034482759	0	4	0	0	26	0	22	0	11	0	0	158	0	85	0	62	0	0	84	0	106	0	1	0	0	5.8	4.5	0	137	1	84	0	0	0	0	(-)	1	137	84
61.11	1	female	0	20.7	0	82.5	0	5.3	2.2	0.415094339622642	0	4	0	0	28	0	14	0	18	0	0	214	0	123	0	71	0	0	122	0	95	0	0	0	0	5.7	4.2	0	136	1	80	0	0	0	0	(-)	1	136	80
64.08	1	female	0	29.3	1	89	0	5.8	4.5	0.775862068965517	0	4	1	0	20	0	18	0	12	0	0	212	0	151	1	63	0	0	134	0	95	0	0	0	0	5.7	8	1	133	1	73	0	0	0	1	(+)	1	133	73
58	1	female	0	25.6	1	86	0	6.4	5.4	0.84375	0	4	1	0	17	0	14	0	16	0	0	221	1	92	0	60	0	0	148	1	113	1	1	1	0	6.3	5.7	0	114	0	84	0	0	0	1	(+)	1	114	84
66.03	1	female	0	23.9	0	89	0	7.3	4.1	0.561643835616438	0	4	0	0	19	0	14	0	16	0	0	246	1	163	1	59	0	0	168	1	88	0	0	0	0	5.8	3.9	0	109	0	61	0	0	0	1	(+)	1	109	61
47.1	0	female	0	24.9	0	89	0	6.4	6.6	1.03125	1	3	0	0	18	0	13	0	14	0	0	264	1	105	0	70	0	0	178	1	113	1	1	1	1	6.8	4.6	0	122	0	88	1	0	0	0	(-)	1	122	88
68.07	1	female	0	20.5	0	84.5	0	4.8	2.2	0.458333333333333	0	4	0	0	21	0	19	0	23	0	0	199	0	200	1	51	0	0	126	0	97	0	0	0	0	5.9	4.8	0	143	1	78	0	0	0	1	(+)	1	143	78
70.05	1	female	0	25.4	1	88	0	4.2	3.9	0.928571428571428	0	4	0	0	25	0	17	0	16	0	0	254	1	67	0	71	0	0	168	1	88	0	0	1	0	6.2	4	0	135	1	72	0	0	0	0	(-)	1	135	72
66.04	1	female	0	21.1	0	81.5	0	7.7	3.8	0.493506493506493	0	4	0	0	20	0	20	0	16	0	0	196	0	96	0	65	0	0	118	0	96	0	0	1	1	6.7	3.6	0	138	1	75	0	0	0	1	(+)	1	138	75
64.02	1	female	0	22	0	81	0	5.7	2.2	0.385964912280702	0	4	1	0	20	0	18	0	14	0	0	231	1	116	0	71	0	0	146	1	100	0	1	0	0	6.1	5.4	0	137	1	89	1	0	0	0	(-)	1	137	89
59.05	1	female	0	22.3	0	82	0	5.5	3.9	0.709090909090909	0	4	0	0	15	0	13	0	16	0	0	189	0	108	0	49	0	1	125	0	100	0	1	0	0	6.1	6.7	0	108	0	66	0	0	0	0	(-)	0	108	66
70.04	1	female	0	23.9	0	88	0	7.1	3	0.422535211267606	0	4	0	0	20	0	25	0	20	0	0	193	0	45	0	63	0	0	127	0	117	1	1	1	1	6.9	3.5	0	141	1	84	0	0	0	0	(-)	1	141	84
61.1	1	female	0	24	0	81	0	9.1	3.9	0.428571428571429	0	4	1	0	17	0	18	0	40	0	0	232	1	214	1	61	0	0	143	1	112	1	1	1	0	6.2	4.4	0	128	0	72	0	0	0	0	(-)	0	128	72
68.04	1	female	0	20.3	0	80	0	3.6	2.1	0.583333333333333	0	4	0	0	28	0	40	1	32	0	0	231	1	143	0	54	0	0	169	1	93	0	0	0	0	5.6	3.4	0	135	1	66	0	0	0	1	(+)	1	135	66
54.11	1	female	0	23	0	84	0	6.5	4.7	0.723076923076923	0	4	1	1	28	0	37	1	122	1	1	242	1	181	1	46	0	1	174	1	113	1	1	1	0	6.4	4.1	0	131	1	84	0	0	0	0	(-)	1	131	84
69.03	1	female	0	23.6	0	87	0	8.4	4.1	0.488095238095238	0	4	0	0	33	1	27	0	16	0	0	232	1	60	0	80	0	0	139	0	91	0	0	0	0	5.5	5	0	121	0	85	1	0	0	0	(-)	1	121	85
74	1	female	0	24.8	0	87	0	5.9	4.4	0.745762711864407	0	4	0	0	20	0	14	0	26	0	0	207	0	91	0	88	0	0	110	0	116	1	1	1	0	6.4	3.9	0	125	0	81	0	0	0	0	(-)	0	125	81
59.05	1	female	0	21.4	0	80.5	0	4.2	2.4	0.571428571428571	0	4	0	0	20	0	14	0	18	0	0	204	0	75	0	77	0	0	118	0	90	0	0	0	0	5.4	4	0	138	1	83	0	0	0	1	(+)	1	138	83
54.09	1	female	0	21.8	0	82.5	0	5.4	4.2	0.777777777777778	0	4	0	0	19	0	15	0	23	0	0	286	1	169	1	53	0	0	210	1	88	0	0	0	0	5.4	5.2	0	150	1	94	1	0	0	0	(-)	1	150	94
59	1	female	0	23.9	0	86	0	6.3	5.2	0.825396825396825	0	4	1	0	22	0	20	0	22	0	0	178	0	180	1	40	0	1	116	0	97	0	0	0	0	5.7	5.8	0	136	1	82	0	0	0	0	(-)	1	136	82
44.05	0	female	0	26.7	1	87.5	0	8.1	5.6	0.691358024691358	0	4	0	0	18	0	24	0	25	0	0	237	1	139	0	67	0	0	151	1	101	0	1	0	0	5.4	4.4	0	132	1	88	1	0	0	0	(-)	1	132	88
53.05	1	female	0	24	0	85.5	0	7.9	4.6	0.582278481012658	0	4	1	0	21	0	24	0	29	0	0	165	0	144	0	48	0	1	99	0	117	1	1	1	1	7.3	5.4	0	122	0	81	0	0	0	0	(-)	0	122	81
48.05	0	female	0	26.4	1	87	0	5.1	5	0.980392156862745	0	4	1	1	34	1	50	1	36	0	0	284	1	291	1	36	1	1	210	1	113	1	1	0	0	6	6.8	0	115	0	78	0	0	0	0	(-)	0	115	78
37.01	0	female	0	25.5	1	92.5	1	8.2	5.2	0.634146341463415	0	4	0	0	15	0	11	0	12	0	0	215	0	182	1	40	0	1	157	1	97	0	0	0	0	5.7	4.2	0	115	0	76	0	0	0	0	(-)	0	115	76
58.03	1	female	0	28.4	1	98.5	1	6.1	4.2	0.688524590163935	0	4	1	0	14	0	15	0	14	0	0	230	1	105	0	44	0	1	163	1	113	1	1	0	0	5.9	5.1	0	108	0	69	0	0	0	0	(-)	0	108	69
49.01	0	female	0	30.1	1	98	1	11.9	5.7	0.478991596638655	0	4	0	0	12	0	11	0	21	0	0	234	1	127	0	54	0	0	161	1	106	0	1	0	0	5.9	5.4	0	129	0	69	0	0	0	1	(+)	1	129	69
37.07	0	female	0	30.4	1	93	1	6.4	5	0.78125	0	4	1	0	20	0	22	0	23	0	0	201	0	107	0	47	0	1	137	0	118	1	1	1	0	6.2	7.1	1	111	0	70	0	0	0	0	(-)	0	111	70
56.05	1	female	0	24.1	0	89	0	5.1	3.7	0.725490196078431	0	4	0	0	20	0	17	0	15	0	0	207	0	127	0	61	0	0	128	0	113	1	1	0	0	6.1	2.7	0	83	0	53	0	0	0	0	(-)	0	83	53
69.04	1	female	0	25.9	1	84	0	5.6	3.5	0.625	0	4	0	0	27	0	20	0	155	1	1	223	1	420	1	43	0	1	137	0	104	0	1	0	0	6	6.3	0	124	0	76	0	0	1	1	(+)	1	124	76
67.07	1	female	0	22.8	0	86	0	5.9	4.5	0.76271186440678	0	4	0	0	25	0	14	0	23	0	0	240	1	106	0	68	0	0	159	1	103	0	1	0	0	5.7	6.1	0	131	1	77	0	0	0	1	(+)	1	131	77
62.01	1	female	0	26.1	1	83	0	7.7	4.5	0.584415584415584	0	4	0	0	22	0	21	0	26	0	0	247	1	218	1	65	0	0	162	1	92	0	0	0	0	5.5	4.8	0	127	0	90	1	0	1	0	(-)	1	127	90
68.09	1	female	0	27.4	1	88	0	7.4	5.4	0.72972972972973	0	4	0	0	17	0	15	0	16	0	0	265	1	126	0	58	0	0	195	1	98	0	0	0	0	5.8	4.8	0	102	0	55	0	0	0	1	(+)	1	102	55
56.05	1	female	0	23.3	0	81	0	4.5	3	0.666666666666667	0	4	0	0	18	0	20	0	24	0	0	259	1	45	0	99	0	0	150	1	87	0	0	0	0	5.5	4.6	0	136	1	88	1	0	0	0	(-)	1	136	88
48.04	0	female	0	24.6	0	85	0	6.4	3.9	0.609375	0	4	0	0	18	0	14	0	9	0	0	162	0	64	0	41	0	1	110	0	88	0	0	0	0	5.5	3.7	0	134	1	89	1	0	0	0	(-)	1	134	89
56.05	1	female	0	25.5	1	88	0	7.1	6	0.845070422535211	0	4	0	0	18	0	20	0	36	0	0	197	0	138	0	56	0	0	127	0	109	0	1	0	0	5.9	3.7	0	133	1	75	0	0	0	0	(-)	1	133	75
68.01	1	female	0	23.5	0	89.5	0	6.1	2.7	0.442622950819672	0	4	1	0	13	0	10	0	16	0	0	164	0	168	1	53	0	0	96	0	90	0	0	0	0	5.9	6.1	0	140	1	82	0	0	0	0	(-)	1	140	82
50.01	1	female	0	26.4	1	89	0	7.6	4.7	0.618421052631579	0	4	0	0	15	0	15	0	15	0	0	220	1	67	0	81	0	0	137	0	103	0	1	0	0	5.5	4.3	0	138	1	90	1	0	0	0	(-)	1	138	90
62.02	1	female	0	23.3	0	83.5	0	4.5	4.3	0.955555555555555	0	4	1	1	35	1	45	1	32	0	0	209	0	102	0	47	0	1	150	1	125	1	1	1	1	6.8	6.3	0	130	1	80	0	0	0	0	(-)	1	130	80
55.01	1	female	0	21.2	0	81	0	6.6	5.3	0.803030303030303	0	4	0	0	18	0	18	0	11	0	0	291	1	89	0	77	0	0	199	1	107	0	1	0	0	5.5	4.6	0	120	0	86	1	0	0	0	(-)	1	120	86
59.05	1	female	0	25.4	1	89	0	5.5	3.2	0.581818181818182	0	4	0	0	17	0	9	0	12	0	0	230	1	153	1	50	0	0	163	1	97	0	0	0	0	5.4	4.3	0	150	1	86	1	0	0	1	(+)	1	150	86
57.06	1	female	0	23.8	0	81.5	0	7	5.1	0.728571428571429	0	4	0	0	24	0	32	1	21	0	0	168	0	121	0	69	0	0	85	0	93	0	0	0	0	5.3	3.8	0	133	1	63	0	0	0	0	(-)	1	133	63
48.11	0	female	0	27.3	1	94	1	8.1	6.4	0.790123456790124	0	4	0	0	16	0	16	0	28	0	0	214	0	103	0	48	0	1	157	1	102	0	1	0	0	5.3	4.7	0	115	0	78	0	0	0	1	(+)	1	115	78
58.04	1	female	0	25	1	81	0	5.8	4.3	0.741379310344828	0	4	1	1	35	1	55	1	51	0	1	203	0	85	0	57	0	0	138	0	99	0	0	1	1	7.2	5.5	0	125	0	77	0	0	0	1	(+)	1	125	77
62.1	1	female	0	26.5	1	96.5	1	5.7	6.8	1.19298245614035	1	3	1	1	39	1	56	1	28	0	0	285	1	204	1	66	0	0	206	1	104	0	1	1	0	6.3	5	0	121	0	75	0	0	0	0	(-)	0	121	75
63.08	1	female	0	21.4	0	87.5	0	6.7	4.8	0.716417910447761	0	4	0	0	35	1	27	0	71	1	1	258	1	214	1	44	0	1	196	1	97	0	0	0	0	5.8	3.6	0	103	0	61	0	0	0	0	(-)	0	103	61
57.01	1	female	0	26.3	1	93	1	5.9	4.7	0.796610169491525	0	4	0	0	24	0	19	0	15	0	0	270	1	215	1	56	0	0	195	1	106	0	1	0	0	5.7	5.5	0	107	0	69	0	0	0	0	(-)	0	107	69
47.08	0	female	0	25.4	1	85	0	8.7	6.2	0.71264367816092	0	4	1	1	50	1	72	1	48	0	0	220	1	46	0	70	0	0	143	1	111	1	1	0	0	5.9	6.7	0	130	1	99	1	0	0	1	(+)	1	130	99
58.04	1	female	0	27.3	1	81.5	0	9.4	4.7	0.5	0	4	1	1	46	1	52	1	25	0	0	222	1	101	0	58	0	0	152	1	87	0	0	0	0	5.6	4.3	0	138	1	94	1	0	0	1	(+)	1	138	94
39	0	female	0	33.5	1	105	1	10.1	7.4	0.732673267326733	0	4	1	1	52	1	98	1	49	0	0	251	1	150	1	41	0	1	197	1	93	0	0	0	0	5.4	5	0	127	0	84	0	0	0	0	(-)	0	127	84
46.04	0	female	0	25.7	1	88	0	6	6.4	1.06666666666667	1	3	1	1	27	0	42	1	131	1	1	210	0	182	1	58	0	0	133	0	96	0	0	0	0	5.9	3.8	0	133	1	90	1	0	0	0	(-)	1	133	90
59.1	1	female	0	30.8	1	103	1	7.9	6.4	0.810126582278481	0	4	1	1	24	0	40	1	79	1	1	228	1	93	0	50	0	0	165	1	100	0	1	0	0	5.4	5.2	0	133	1	87	1	0	0	1	(+)	1	133	87
54.01	1	female	0	22.6	0	80	0	5	4.6	0.92	0	4	0	0	23	0	20	0	21	0	0	192	0	84	0	83	0	0	103	0	101	0	1	0	0	5.6	4.5	0	132	1	80	0	0	0	0	(-)	1	132	80
54.02	1	female	0	24.8	0	88	0	7.4	6.3	0.851351351351351	0	4	0	0	26	0	31	1	55	0	1	196	0	130	0	50	0	0	123	0	98	0	0	0	0	5.8	5	0	102	0	75	0	0	0	1	(+)	1	102	75
56.1	1	female	0	28.7	1	93	1	7	5.2	0.742857142857143	0	4	1	1	28	0	36	1	43	0	0	220	1	167	1	49	0	1	153	1	83	0	0	0	0	5.1	5.2	0	113	0	83	0	0	0	0	(-)	0	113	83
68.01	1	female	0	21.6	0	86	0	6.1	4.4	0.721311475409836	0	4	1	0	26	0	23	0	69	0	1	225	1	111	0	52	0	0	158	1	105	0	1	0	0	5.7	4	0	137	1	88	1	0	0	1	(+)	1	137	88
57.11	1	female	0	27.6	1	89	0	8.1	4.6	0.567901234567901	0	4	1	0	24	0	27	0	29	0	0	154	0	122	0	59	0	0	82	0	103	0	1	1	1	6.6	4.2	0	85	0	57	0	0	0	1	(+)	1	85	57
61.09	1	female	0	25.8	1	97	1	10.3	5.7	0.553398058252427	0	4	0	0	15	0	19	0	16	0	0	218	0	159	1	51	0	0	148	1	102	0	1	0	0	5.6	4.4	0	111	0	81	0	0	0	0	(-)	0	111	81
55.07	1	female	0	26.8	1	85	0	5.2	5.8	1.11538461538462	1	3	1	1	35	1	57	1	24	0	0	244	1	85	0	68	0	0	159	1	172	1	1	1	1	8.5	5.7	0	106	0	79	0	0	0	1	(+)	1	106	79
50	1	female	0	23.1	0	89.5	0	6.1	5.9	0.967213114754098	0	4	1	1	22	0	35	1	21	0	0	272	1	114	0	64	0	0	195	1	100	0	1	0	0	5.6	4.4	0	132	1	88	1	0	1	0	(-)	1	132	88
55.1	1	female	0	22	0	81.5	0	6.9	6.6	0.956521739130435	0	4	1	0	26	0	25	0	77	1	1	237	1	75	0	82	0	0	142	1	102	0	1	0	0	5.6	3.7	0	152	1	90	1	0	0	0	(-)	1	152	90
65.07	1	female	0	22.7	0	93	1	5.9	5.4	0.915254237288136	0	4	1	0	14	0	14	0	37	0	0	188	0	120	0	49	0	1	121	0	127	1	1	1	0	6.3	6.4	0	118	0	69	0	0	0	0	(-)	0	118	69
57.11	1	female	0	26.1	1	85.5	0	7.9	5	0.632911392405063	0	4	1	1	24	0	48	1	31	0	0	231	1	320	1	44	0	1	156	1	110	1	1	0	0	5.6	5.8	0	138	1	84	0	0	0	0	(-)	1	138	84
58.03	1	female	0	29.3	1	95.5	1	8.1	6	0.740740740740741	0	4	0	0	21	0	18	0	15	0	0	231	1	66	0	64	0	0	157	1	100	0	1	0	0	5.4	4	0	124	0	89	1	0	0	0	(-)	1	124	89
41.03	0	female	0	29	1	101	1	5.1	5.5	1.07843	1	3	1	1	28	0	59	1	53	0	1	243	1	351	1	44	0	1	156	1	192	1	1	1	1	9.4	3.3	0	129	0	91	1	1	0	0	(-)	1	129	91
51	1	female	0	31.5	1	96	1	9.7	9.9	1.02061855670103	1	3	1	1	22	0	38	1	27	0	0	250	1	106	0	62	0	0	179	1	111	1	1	0	0	5.6	4.4	0	132	1	84	0	1	0	0	(-)	1	132	84
48.09	0	female	0	32.8	1	99	1	5.6	6	1.07142857142857	1	3	1	0	18	0	20	0	60	0	1	262	1	241	1	54	0	0	173	1	136	1	1	1	1	7.1	8.7	1	120	0	68	0	1	1	0	(-)	0	120	68
49.1	0	female	0	31.5	1	96	1	9.7	9.9	1.02061855670103	1	3	1	1	22	0	38	1	27	0	0	250	1	106	0	62	0	0	179	1	111	1	1	0	0	5.6	4.4	0	132	1	84	0	1	0	0	(-)	1	132	84
56.06	1	female	0	24.2	0	91	1	5	6.7	1.34	1	3	0	0	33	1	47	1	21	0	0	167	0	161	1	49	0	1	93	0	122	1	1	1	1	6.6	6.6	0	142	1	79	0	1	0	1	(+)	1	142	79
57.08	1	female	0	24.6	0	91.5	1	6.2	3.7	0.596774	0	4	0	0	20	0	18	0	21	0	0	256	1	79	0	96	0	0	146	1	111	1	1	1	0	6.2	4.8	0	126	0	65	0	1	0	0	(-)	0	126	65
29	0	female	0	33	1	98.8	1	9.2	8.5	0.923913	0	4	1	1	73	1	228	1	103	1	1	194	0	67	0	62	0	0	115	0	120	1	1	0	0	5.6	7.5	1	130	1	70	0	1	0	0	(-)	1	130	70
54.05	1	female	0	26.6	1	91	1	6.7	4.5	0.671642	0	4	1	1	33	1	48	1	44	0	0	193	0	146	0	55	0	0	117	0	139	1	1	1	1	6.9	4.1	0	111	0	57	0	1	0	1	(+)	1	111	57
44.06	0	female	0	26.9	1	96	1	7.6	4.2	0.552632	0	4	1	0	16	0	15	0	20	0	0	179	0	84	0	68	0	0	99	0	118	1	1	1	1	7	3.9	0	154	1	91	1	1	0	0	(-)	1	154	91
60.07	1	female	0	27.3	1	98	1	4.3	2.9	0.674419	0	4	1	1	28	0	39	1	24	0	0	194	0	141	0	57	0	0	120	0	86	0	0	0	0	5.7	4.8	0	140	1	81	0	1	0	1	(+)	1	140	81
68.06	1	female	0	24	0	90.5	1	6.8	3	0.441176	0	4	0	0	21	0	18	0	18	0	0	158	0	117	0	71	0	0	69	0	96	0	0	1	1	7.2	4.8	0	161	1	80	0	1	0	1	(+)	1	161	80
54.06	1	female	0	24.3	0	94.5	1	6.3	4.1	0.650794	0	4	0	0	17	0	18	0	18	0	0	217	0	109	0	62	0	0	143	1	109	0	1	0	0	6.1	3.8	0	116	0	89	1	1	0	1	(+)	1	116	89
49.04	0	female	0	31.7	1	96	1	8.4	5.3	0.630952	0	4	1	0	17	0	16	0	11	0	0	224	1	130	0	61	0	0	147	1	125	1	1	1	1	6.8	5.2	0	133	1	84	0	1	0	0	(-)	1	133	84
62.04	1	female	0	25.1	1	90.5	1	7.6	2.8	0.368421	0	4	0	0	16	0	14	0	20	0	0	158	0	32	0	62	0	0	90	0	102	0	1	0	0	5.8	5	0	143	1	76	0	1	0	1	(+)	1	143	76
68.1	1	female	0	25.9	1	90	1	4.6	3.9	0.847826086956522	0	4	1	1	42	1	46	1	25	0	0	207	0	113	0	64	0	0	125	0	93	0	0	0	0	5.6	5.2	0	132	1	74	0	1	0	1	(+)	1	132	74
43.11	0	female	0	33.9	1	108	1	7.4	3.9	0.527027027027027	0	4	1	1	41	1	61	1	45	0	0	185	0	210	1	44	0	1	116	0	142	1	1	1	1	6.8	4.9	0	142	1	85	1	1	1	1	(+)	1	142	85
50.04	1	female	0	32.8	1	98.5	1	8.3	4.2	0.506024096385542	0	4	1	0	13	0	13	0	16	0	0	265	1	92	0	60	0	0	182	1	130	1	1	1	1	7	5.2	0	141	1	88	1	1	0	0	(-)	1	141	88
47	0	female	0	29.2	1	101	1	7.9	5.1	0.645569620253164	0	4	1	0	24	0	22	0	15	0	0	191	0	111	0	54	0	0	117	0	134	1	1	1	1	7.9	5.5	0	113	0	66	0	1	1	0	(-)	0	113	66
38.11	0	female	0	26	1	90	1	6.1	5.7	0.934426229508197	0	4	1	0	18	0	15	0	16	0	0	177	0	185	1	40	0	1	109	0	93	0	0	0	0	5.6	4.2	0	129	0	87	1	1	0	0	(-)	1	129	87
54.06	1	female	0	33.2	1	103	1	11.8	4.9	0.415254237288136	0	4	1	1	22	0	34	1	43	0	0	215	0	218	1	54	0	0	131	0	99	0	0	0	0	5.9	5.5	0	132	1	82	0	1	0	1	(+)	1	132	82
46.07	0	female	0	25.7	1	90	1	5.6	3.3	0.589285714285714	0	4	0	0	14	0	13	0	24	0	0	205	0	106	0	88	0	0	104	0	128	1	1	1	1	6.8	3.9	0	133	1	78	0	1	0	0	(-)	1	133	78
54.04	1	female	0	30.3	1	91	1	5.5	4.4	0.8	0	4	0	0	22	0	23	0	16	0	0	212	0	97	0	54	0	0	142	1	114	1	1	0	0	5.9	4	0	137	1	88	1	1	1	0	(-)	1	137	88
57.05	1	female	0	25.3	1	98	1	7	5.7	0.814285714285714	0	4	1	0	20	0	18	0	19	0	0	168	0	76	0	48	0	1	107	0	98	0	0	0	0	5.8	4.4	0	140	1	74	0	1	0	1	(+)	1	140	74
57.1	1	female	0	30.2	1	97	1	11.8	5.3	0.449152542372881	0	4	1	1	33	1	85	1	38	0	0	205	0	240	1	49	0	1	132	0	101	0	1	0	0	6.1	4.6	0	130	1	72	0	1	1	0	(-)	1	130	72
65	1	female	0	25.9	1	96	1	6.9	5.7	0.826086956521739	0	4	1	0	32	1	30	0	35	0	0	189	0	180	1	63	0	0	106	0	118	1	1	0	0	6	5.4	0	129	0	74	0	1	0	1	(+)	1	129	74
50.03	1	female	0	28.2	1	91	1	5.1	4.9	0.96078431372549	0	4	1	1	19	0	36	1	27	0	0	222	1	212	1	50	0	0	147	1	96	0	0	0	0	6.1	6.3	0	158	1	92	1	1	0	0	(-)	1	158	92
43.11	0	female	0	33.9	1	108	1	7.4	3.9	0.527027027027027	0	4	1	1	41	1	61	1	45	0	0	185	0	210	1	44	0	1	116	0	142	1	1	1	1	6.8	4.9	0	142	1	85	1	1	1	1	(+)	1	142	85
50.04	1	female	0	32.8	1	98.5	1	8.3	4.2	0.506024096385542	0	4	1	0	13	0	13	0	16	0	0	265	1	92	0	60	0	0	182	1	130	1	1	1	1	7	5.2	0	141	1	88	1	1	0	0	(-)	1	141	88
54.01	1	female	0	29.2	1	101	1	7.9	5.1	0.645569620253164	0	4	1	0	24	0	22	0	15	0	0	191	0	111	0	54	0	0	117	0	134	1	1	1	1	7.9	5.5	0	113	0	66	0	1	1	0	(-)	0	113	66
38.11	0	female	0	26	1	90	1	6.1	5.7	0.934426229508197	0	4	1	0	18	0	15	0	16	0	0	177	0	185	1	40	0	1	109	0	93	0	0	0	0	5.6	4.2	0	129	0	87	1	1	0	0	(-)	1	129	87
54.06	1	female	0	33.2	1	103	1	11.8	4.9	0.415254237288136	0	4	1	1	22	0	34	1	43	0	0	215	0	218	1	54	0	0	131	0	99	0	0	0	0	5.9	5.5	0	132	1	82	0	1	0	1	(+)	1	132	82
46.07	0	female	0	25.7	1	90	1	5.6	3.3	0.589285714285714	0	4	0	0	14	0	13	0	24	0	0	205	0	106	0	88	0	0	104	0	128	1	1	1	1	6.8	3.9	0	133	1	78	0	1	0	0	(-)	1	133	78
54.04	1	female	0	30.3	1	91	1	5.5	4.4	0.8	0	4	0	0	22	0	23	0	16	0	0	212	0	97	0	54	0	0	142	1	114	1	1	0	0	5.9	4	0	137	1	88	1	1	1	0	(-)	1	137	88
57.05	1	female	0	25.3	1	98	1	7	5.7	0.814285714285714	0	4	1	0	20	0	18	0	19	0	0	168	0	76	0	48	0	1	107	0	98	0	0	0	0	5.8	4.4	0	140	1	74	0	1	0	1	(+)	1	140	74
57.1	1	female	0	30.2	1	97	1	11.8	5.3	0.449152542372881	0	4	1	1	33	1	85	1	38	0	0	205	0	240	1	49	0	1	132	0	101	0	1	0	0	6.1	4.6	0	130	1	72	0	1	1	0	(-)	1	130	72
50.03	1	female	0	28.2	1	91	1	5.1	4.9	0.96078431372549	0	4	1	1	19	0	36	1	27	0	0	222	1	212	1	50	0	0	147	1	96	0	0	0	0	6.1	6.3	0	158	1	92	1	1	0	0	(-)	1	158	92
51.08	1	female	0	28.4	1	90	1	7.1	6.1	0.859154929577465	0	4	1	1	36	1	78	1	106	1	1	266	1	150	1	74	0	0	172	1	119	1	1	0	0	6.1	4.8	0	126	0	75	0	1	0	1	(+)	1	126	75
57.01	1	female	0	26.9	1	91	1	8.2	5	0.609756097560976	0	4	0	0	22	0	28	0	152	1	1	225	1	176	1	62	0	0	143	1	116	1	1	1	1	6.7	5.5	0	97	0	60	0	1	1	0	(-)	0	97	60
54.09	1	female	0	29.7	1	104	1	7.2	5.4	0.75	0	4	1	0	21	0	20	0	16	0	0	258	1	230	1	50	0	0	175	1	100	0	1	0	0	5.6	6.4	0	133	1	66	0	1	0	0	(-)	1	133	66
47.07	0	female	0	27.2	1	96.5	1	5.2	4.9	0.942307692307692	0	4	0	0	17	0	18	0	23	0	0	177	0	65	0	69	0	0	102	0	141	1	1	1	1	7.4	4.3	0	139	1	93	1	1	0	0	(-)	1	139	93
56.01	1	female	0	30.1	1	104.5	1	9.6	8.9	0.927083333333333	0	4	1	0	21	0	16	0	13	0	0	150	0	101	0	51	0	0	85	0	92	0	0	1	1	7.4	5.3	0	139	1	79	0	1	1	0	(-)	1	139	79
71.08	1	female	0	26.3	1	95	1	4.7	4.2	0.893617021276596	0	4	1	1	41	1	39	1	21	0	0	206	0	69	0	87	0	0	114	0	90	0	0	0	0	5.7	5.5	0	130	1	81	0	1	0	1	(+)	1	130	81
52.1	1	female	0	33.5	1	101	1	8.1	5.4	0.666666666666667	0	4	1	0	15	0	17	0	18	0	0	250	1	199	1	52	0	0	174	1	165	1	1	1	1	7.6	5.8	0	140	1	86	1	1	0	0	(-)	1	140	86
53.06	1	female	0	28.8	1	96.5	1	9.1	6.2	0.681318681318681	0	4	0	0	15	0	15	0	19	0	0	202	0	122	0	63	0	0	127	0	98	0	0	0	0	5.9	3.2	0	105	0	79	0	1	0	1	(+)	1	105	79
59.04	1	female	0	25.3	1	90	1	6.7	3.7	0.552238805970149	0	4	1	0	20	0	16	0	21	0	0	174	0	101	0	48	0	1	113	0	97	0	0	0	0	6	4.6	0	119	0	71	0	1	0	1	(+)	1	119	71
64.09	1	female	0	35.9	1	115	1	9	4.4	0.488888888888889	0	4	1	0	22	0	22	0	46	0	0	223	1	121	0	71	0	0	136	0	108	0	1	0	0	5.7	6.9	0	132	1	77	0	1	0	1	(+)	1	132	77
43.07	0	female	0	28.8	1	99	1	10.9	8.3	0.761467889908257	0	4	1	1	41	1	80	1	58	0	1	236	1	168	1	43	0	1	175	1	114	1	1	1	0	6.4	6.2	0	138	1	90	1	1	0	0	(-)	1	138	90
66.04	1	female	0	25.1	1	95	1	7	2.2	0.314285714285714	0	4	0	0	15	0	13	0	19	0	0	169	0	64	0	63	0	0	96	0	102	0	1	0	0	6	4.5	0	115	0	67	0	1	0	1	(+)	1	115	67
62.08	1	female	0	26.3	1	92.5	1	7.6	4.9	0.644736842105263	0	4	0	0	25	0	29	0	30	0	0	243	1	89	0	98	0	0	135	0	106	0	1	1	0	6.4	5.5	0	136	1	78	0	1	0	0	(-)	1	136	78
57.01	1	female	0	30	1	103	1	9.9	7.4	0.747474747474748	0	4	1	0	22	0	18	0	14	0	0	162	0	67	0	55	0	0	97	0	104	0	1	1	1	8.6	5.2	0	126	0	70	0	1	1	0	(-)	0	126	70
62	1	female	0	29.8	1	97.5	1	6.7	5	0.746268656716418	0	4	0	0	28	0	29	0	15	0	0	219	0	91	0	94	0	0	112	0	91	0	0	0	0	5.5	4	0	132	1	79	0	1	0	0	(-)	1	132	79
58.1	1	female	0	28.1	1	92	1	8.6	7.6	0.883720930232558	0	4	0	0	34	1	46	1	175	1	1	214	0	142	0	69	0	0	128	0	124	1	1	1	1	6.8	5.7	0	102	0	59	0	1	1	0	(-)	0	102	59
53.1	1	female	0	28.9	1	93	1	7.6	5.2	0.684210526315789	0	4	0	0	15	0	13	0	11	0	0	205	0	66	0	49	0	1	139	0	128	1	1	1	0	6.3	6.4	0	138	1	94	1	1	0	0	(-)	1	138	94
56.1	1	female	0	25.2	1	97	1	5.5	4	0.727272727272727	0	4	1	0	16	0	17	0	22	0	0	284	1	159	1	85	0	0	180	1	100	0	1	0	0	5.7	4.9	0	130	1	85	1	1	0	0	(-)	1	130	85
58.01	1	female	0	25.7	1	95	1	8.6	4.7	0.546511627906977	0	4	1	0	23	0	24	0	17	0	0	168	0	95	0	73	0	0	84	0	97	0	0	0	0	5.8	5.7	0	134	1	80	0	1	0	1	(+)	1	134	80
57.08	1	female	0	27	1	96	1	7.8	8.5	1.08974358974359	1	3	0	0	25	0	35	1	44	0	0	214	0	184	1	69	0	0	119	0	102	0	1	0	0	5.3	5	0	142	1	82	0	1	0	1	(+)	1	142	82
60.02	1	female	0	25.5	1	99	1	7.2	9.2	1.27777777777778	1	3	1	1	67	1	92	1	18	0	0	194	0	183	1	58	0	0	114	0	107	0	1	0	0	5.8	6.8	0	118	0	77	0	1	0	1	(+)	1	118	77
58.01	1	female	0	23.9	0	93	1	8.2	7	0.853658536585366	0	4	1	1	21	0	36	1	38	0	0	221	1	122	0	72	0	0	140	1	106	0	1	1	1	6.5	5.8	0	136	1	89	1	1	0	0	(-)	1	136	89
54.09	1	female	0	26.4	1	90.5	1	6.4	7.6	1.1875	1	3	1	1	38	1	57	1	28	0	0	197	0	268	1	47	0	1	122	0	105	0	1	0	0	5.9	6.4	0	126	0	80	0	1	0	1	(+)	1	126	80
59.11	1	female	0	26.5	1	91.5	1	6.3	5.4	0.857142857142857	0	4	1	1	110	1	176	1	81	1	1	191	0	83	0	61	0	0	120	0	140	1	1	1	1	7.4	4.5	0	119	0	69	0	1	0	1	(+)	1	119	69
52	1	female	0	33.4	1	102	1	7.7	5.7	0.74025974025974	0	4	1	1	35	1	43	1	68	0	1	163	0	142	0	56	0	0	88	0	125	1	1	1	0	6.2	8.5	1	113	0	64	0	1	0	1	(+)	1	113	64
34.07	0	female	0	28.3	1	87	0	6.7	4.7	0.701492537313433	0	4	1	1	23	0	40	1	19	0	0	206	0	100	0	41	0	1	145	1	101	0	1	0	0	5.3	5.7	0	105	0	68	0	1	0	0	(-)	0	105	68
59.03	1	female	0	28.7	1	95	1	5.9	6.3	1.06779661016949	1	3	1	0	20	0	21	0	55	0	1	215	0	77	0	73	0	0	128	0	101	0	1	0	0	5.7	3.8	0	131	1	76	0	1	0	0	(-)	1	131	76
55.02	1	female	0	28.8	1	92	1	9.5	5.7	0.6	0	4	1	1	27	0	41	1	35	0	0	192	0	194	1	47	0	1	118	0	98	0	0	0	0	5.8	5.2	0	89	0	54	0	1	1	0	(-)	0	89	54
65.03	1	female	0	25.4	1	89	0	5.7	2.9	0.508771929824561	0	4	1	0	25	0	28	0	110	1	1	196	0	130	0	76	0	0	103	0	94	0	0	1	0	6.2	2.2	0	112	0	73	0	1	0	1	(+)	1	112	73
51.04	1	female	0	22.6	0	81.4	0	3.7	2.2	0.594594594594595	0	4	0	0	14	0	6	0	12	0	0	211	0	44	0	75	0	0	126	0	107	0	1	0	0	5.5	4.4	0	135	1	78	0	1	0	0	(-)	1	135	78
55.05	1	female	0	30	1	99.2	1	4.9	5.8	1.18367346938776	1	3	1	0	18	0	18	0	15	0	0	218	0	112	0	65	0	0	132	0	101	0	1	0	0	5.9	3.9	0	158	1	87	1	1	0	0	(-)	1	158	87
50.11	1	female	0	22.5	0	81	0	4.2	3.1	0.738095238095238	0	4	1	0	22	0	20	0	18	0	0	175	0	150	1	50	0	0	109	0	103	0	1	0	0	5.8	5.1	0	106	0	62	0	1	0	0	(-)	0	106	62
67.09	1	female	0	25.4	1	88	0	3.9	3.5	0.897435897435897	0	4	1	1	32	1	34	1	21	0	0	238	1	97	0	80	0	0	152	1	89	0	0	0	0	5.7	5.4	0	115	0	69	0	1	0	1	(+)	1	115	69
57.1	1	female	0	25.9	1	81.5	0	5.7	4.7	0.824561403508772	0	4	1	0	18	0	26	0	35	0	0	209	0	107	0	66	0	0	126	0	108	0	1	1	0	6.2	4.3	0	117	0	66	0	1	0	1	(+)	1	117	66
49.03	0	female	0	25.5	1	90	1	9.2	6.4	0.695652173913044	0	4	1	0	21	0	22	0	21	0	0	267	1	101	0	44	0	1	202	1	100	0	1	0	0	5.5	5.3	0	123	0	71	0	1	0	0	(-)	0	123	71
54.03	1	female	0	21.9	0	83	0	5.5	3.7	0.672727272727273	0	4	1	1	28	0	31	1	25	0	0	180	0	225	1	55	0	0	105	0	120	1	1	1	1	7.1	5.2	0	120	0	67	0	1	0	0	(-)	0	120	67
55.01	1	female	0	24.6	0	85.5	0	5	5.7	1.14	1	3	0	0	20	0	16	0	18	0	0	218	0	127	0	44	0	1	155	1	95	0	0	0	0	5.8	4.7	0	148	1	77	0	1	0	0	(-)	1	148	77
43.01	0	female	0	27.5	1	94	1	6.5	4.7	0.723076923076923	0	4	1	0	18	0	19	0	18	0	0	200	0	132	0	41	0	1	140	1	90	0	0	0	0	5.2	2.8	0	130	1	79	0	1	0	0	(-)	1	130	79
55.03	1	female	0	24.4	0	84.5	0	6.5	3.9	0.6	0	4	0	0	19	0	20	0	23	0	0	270	1	193	1	57	0	0	188	1	93	0	0	0	0	5.4	5.5	0	130	1	74	0	1	0	0	(-)	1	130	74
61.08	1	female	0	25.2	1	83.5	0	5.9	5.9	1	1	3	1	0	24	0	26	0	47	0	0	187	0	185	1	45	0	1	120	0	112	1	1	0	0	6	6.2	0	151	1	75	0	1	0	1	(+)	1	151	75
57	1	female	0	22.6	0	89.5	0	5.4	3	0.555555555555555	0	4	1	0	16	0	14	0	17	0	0	179	0	73	0	74	0	0	94	0	105	0	1	1	1	6.6	3.7	0	115	0	64	0	1	0	1	(+)	1	115	64
49.04	0	female	0	26.2	1	84	0	7.1	5.9	0.830985915492958	0	4	0	0	17	0	13	0	17	0	0	197	0	36	0	60	0	0	125	0	101	0	1	0	0	5.7	5.5	0	139	1	87	1	1	0	1	(+)	1	139	87
57.07	1	female	0	23.7	0	81.5	0	5.3	4.4	0.830188679245283	0	4	0	0	16	0	15	0	31	0	0	225	1	154	1	48	0	1	164	1	93	0	0	0	0	5.7	5.5	0	119	0	69	0	1	0	0	(-)	0	119	69
51.05	1	female	0	24.1	0	80.5	0	4.7	3.5	0.74468085106383	0	4	1	0	11	0	12	0	17	0	0	245	1	138	0	42	0	1	189	1	95	0	0	0	0	5.7	5.7	0	131	1	73	0	1	0	0	(-)	1	131	73
55.04	1	female	0	25	1	90	1	8	4.9	0.6125	0	4	1	0	20	0	21	0	27	0	0	263	1	113	0	46	0	1	205	1	97	0	0	0	0	5.9	5.1	0	149	1	79	0	1	0	0	(-)	1	149	79
64.05	1	female	0	20.4	0	80.5	0	5.1	4	0.784313725490196	0	4	0	0	28	0	19	0	22	0	0	265	1	214	1	56	0	0	198	1	98	0	0	0	0	5.8	5.8	0	105	0	53	0	1	1	1	(+)	1	105	53
58.09	1	female	0	24.4	0	82	0	7.3	4.5	0.616438356164384	0	4	0	0	16	0	13	0	54	0	1	210	0	155	1	50	0	0	141	1	122	1	1	1	0	6.4	4.2	0	146	1	76	0	1	0	0	(-)	1	146	76
55.03	1	female	0	25.5	1	87.5	0	5.7	4.5	0.789473684210526	0	4	1	0	20	0	22	0	15	0	0	158	0	104	0	54	0	0	92	0	97	0	0	0	0	5.7	6.9	0	101	0	66	0	1	0	1	(+)	1	101	66
56.06	1	female	0	23.6	0	85.5	0	5.9	3.7	0.627118644067797	0	4	0	0	22	0	27	0	32	0	0	200	0	86	0	50	0	0	136	0	106	0	1	0	0	5.6	4	0	133	1	74	0	1	0	0	(-)	1	133	74
58.04	1	female	0	20.7	0	80	0	6.1	3.8	0.622950819672131	0	4	0	0	19	0	11	0	13	0	0	243	1	51	0	76	0	0	160	1	109	0	1	0	0	5.7	4.9	0	131	1	70	0	1	0	0	(-)	1	131	70
54.03	1	female	0	26.2	1	85	0	5.5	4.4	0.8	0	4	1	0	24	0	28	0	53	0	1	238	1	104	0	60	0	0	158	1	119	1	1	1	0	6.2	5.8	0	130	1	76	0	1	0	0	(-)	1	130	76
57.08	1	female	0	25.7	1	89	0	6.9	4.4	0.63768115942029	0	4	1	0	28	0	30	0	24	0	0	243	1	174	1	56	0	0	161	1	95	0	0	0	0	5.8	4.7	0	151	1	81	0	1	0	1	(+)	1	151	81
60.02	1	female	0	24.4	0	89	0	7.4	2.7	0.364864864864865	0	4	0	0	20	0	17	0	19	0	0	198	0	48	0	67	0	0	122	0	104	0	1	0	0	5.6	2.7	0	131	1	65	0	1	0	1	(+)	1	131	65
40.07	0	female	0	32.5	1	99	1	7	8.6	1.22857142857143	1	3	1	0	17	0	21	0	12	0	0	171	0	50	0	42	0	1	114	0	107	0	1	0	0	5.7	3.6	0	130	1	86	1	1	0	0	(-)	1	130	86
39.06	0	female	0	27.7	1	95.5	1	9.7	10.1	1.04123711340206	1	3	1	1	28	0	51	1	44	0	0	228	1	106	0	46	0	1	168	1	101	0	1	0	0	5.9	6.3	0	140	1	89	1	1	0	0	(-)	1	140	89
59.11	1	female	0	23.6	0	94	1	6.1	4.4	0.721311475409836	0	4	1	0	25	0	25	0	15	0	0	248	1	74	0	89	0	0	153	1	100	0	1	0	0	5.6	5.3	0	140	1	72	0	1	0	0	(-)	1	140	72
57	1	female	0	24.3	0	88	0	6.7	5.3	0.791044776119403	0	4	1	0	28	0	27	0	54	0	1	189	0	59	0	68	0	0	114	0	100	0	1	0	0	6	4.5	0	146	1	94	1	1	0	1	(+)	1	146	94
50.08	1	female	0	29	1	102	1	8.5	6.7	0.788235294117647	0	4	1	1	51	1	86	1	46	0	0	177	0	68	0	56	0	0	111	0	100	0	1	1	1	6.5	6.6	0	115	0	89	1	1	0	0	(-)	1	115	89
60.05	1	female	0	25.3	1	84	0	5.7	5.4	0.947368421052632	0	4	0	0	19	0	22	0	25	0	0	176	0	116	0	63	0	0	96	0	104	0	1	1	0	6.2	2	0	115	0	67	0	1	0	1	(+)	1	115	67
48.08	0	female	0	25.1	1	83.5	0	5.9	3.7	0.627118644067797	0	4	1	0	17	0	21	0	21	0	0	205	0	100	0	45	0	1	146	1	108	0	1	0	0	6	5	0	127	0	85	1	1	0	0	(-)	1	127	85
58.04	1	female	0	25.8	1	86	0	6.3	4	0.634920634920635	0	4	0	0	16	0	15	0	19	0	0	218	0	75	0	71	0	0	136	0	108	0	1	0	0	5.1	4.7	0	136	1	89	1	1	0	1	(+)	1	136	89
57.06	1	female	0	26.1	1	91	1	3.7	4.2	1.13513513513514	1	3	1	0	22	0	28	0	18	0	0	196	0	108	0	43	0	1	138	0	105	0	1	0	0	6	4	0	121	0	79	0	1	0	1	(+)	1	121	79
48.03	0	female	0	28.3	1	91	1	4.8	5.1	1.0625	1	3	1	1	25	0	42	1	27	0	0	227	1	138	0	50	0	0	157	1	104	0	1	0	0	5.9	6.3	0	136	1	88	1	1	0	0	(-)	1	136	88
43.05	0	female	0	31	1	89.5	0	5.7	5.1	0.894736842105263	0	4	1	0	15	0	12	0	19	0	0	190	0	71	0	51	0	0	131	0	104	0	1	0	0	5.9	5.5	0	132	1	76	0	1	0	0	(-)	1	132	76
67.11	1	female	0	22.7	0	83	0	5.8	4.8	0.827586206896552	0	4	0	0	24	0	23	0	22	0	0	206	0	34	0	62	0	0	136	0	100	0	1	0	0	5.8	5.5	0	137	1	76	0	1	0	1	(+)	1	137	76
52.04	1	female	0	23	0	83	0	4.2	3.4	0.809523809523809	0	4	0	0	15	0	6	0	12	0	0	197	0	53	0	77	0	0	110	0	102	0	1	0	0	5.5	3.7	0	137	1	77	0	1	0	0	(-)	1	137	77
58.11	1	female	0	24.9	0	89	0	7.8	7.5	0.961538461538462	0	4	0	0	23	0	28	0	23	0	0	265	1	81	0	90	0	0	166	1	116	1	1	1	0	6.3	5.2	0	119	0	72	0	1	0	0	(-)	0	119	72
70.04	1	female	0	27.2	1	88.5	0	6	5.6	0.933333333333333	0	4	0	0	26	0	27	0	110	1	1	192	0	73	0	51	0	0	128	0	100	0	1	0	0	5.8	4.9	0	137	1	68	0	1	0	1	(+)	1	137	68
48.09	0	female	0	26.7	1	87	0	6.9	6.7	0.971014492753623	0	4	1	0	22	0	28	0	29	0	0	194	0	149	0	43	0	1	131	0	89	0	0	0	0	5.1	5.7	0	136	1	82	0	1	0	1	(+)	1	136	82
54.1	1	female	0	26.8	1	88	0	5.9	4.8	0.813559322033898	0	4	1	0	21	0	19	0	17	0	0	197	0	249	1	43	0	1	123	0	88	0	0	0	0	5.5	7.8	1	148	1	84	0	1	0	0	(-)	1	148	84
46.08	0	female	0	24	0	82	0	4.8	6	1.25	1	3	1	1	41	1	69	1	32	0	0	222	1	193	1	43	0	1	154	1	97	0	0	0	0	6.1	5.4	0	110	0	67	0	1	0	0	(-)	0	110	67
57.1	1	female	0	22.9	0	85	0	6.1	4.2	0.688524590163935	0	4	0	0	14	0	11	0	16	0	0	169	0	79	0	75	0	0	84	0	115	1	1	1	1	6.7	2.4	0	128	0	75	0	1	0	1	(+)	1	128	75
58.11	1	female	0	26.5	1	90.5	1	6.5	4.5	0.692307692307692	0	4	1	1	35	1	46	1	46	0	0	207	0	70	0	80	0	0	115	0	108	0	1	1	0	6.4	4.7	0	135	1	79	0	1	0	1	(+)	1	135	79
56.04	1	female	0	24.4	0	87	0	7.7	5.3	0.688311688311688	0	4	1	0	23	0	25	0	18	0	0	243	1	167	1	52	0	0	164	1	100	0	1	0	0	5.4	5.2	0	128	0	72	0	1	0	0	(-)	0	128	72
49.1	0	female	0	25	1	83	0	6.5	4.5	0.692307692307692	0	4	0	0	16	0	13	0	15	0	0	235	1	73	0	77	0	0	147	1	101	0	1	0	0	5.8	3.3	0	121	0	77	0	1	0	1	(+)	1	121	77
53.05	1	female	0	28	1	94.5	1	7.7	4.2	0.545454545454545	0	4	1	0	22	0	20	0	22	0	0	189	0	68	0	56	0	0	120	0	105	0	1	0	0	5.9	2.4	0	141	1	79	0	1	0	0	(-)	1	141	79
45.06	0	female	0	23.6	0	87	0	4.2	3.5	0.833333333333333	0	4	1	0	15	0	15	0	20	0	0	172	0	43	0	71	0	0	92	0	143	1	1	1	1	6.7	3.6	0	131	1	83	0	1	0	0	(-)	1	131	83
59.09	1	female	0	23.3	0	81	0	5	4.2	0.84	0	4	0	0	21	0	22	0	35	0	0	236	1	94	0	59	0	0	164	1	131	1	1	1	0	6.2	3.6	0	144	1	80	0	1	0	0	(-)	1	144	80
60.03	1	female	0	27.7	1	89.5	0	6	4.2	0.7	0	4	1	1	38	1	71	1	26	0	0	228	1	66	0	71	0	0	142	1	160	1	1	1	1	8.1	5.5	0	146	1	78	0	1	0	0	(-)	1	146	78
54.04	1	female	0	21.5	0	87.5	0	5.4	3.2	0.592592592592593	0	4	1	0	21	0	29	0	34	0	0	233	1	174	1	47	0	1	165	1	88	0	0	0	0	5.5	4.3	0	96	0	64	0	1	1	0	(-)	0	96	64
56.02	1	female	0	24.9	0	86.5	0	5.5	4.1	0.745454545454545	0	4	1	0	18	0	21	0	16	0	0	194	0	162	1	59	0	0	117	0	92	0	0	0	0	5.9	6.8	0	119	0	68	0	1	0	1	(+)	1	119	68
60.01	1	female	0	22.5	0	81	0	5.6	4.7	0.839285714285714	0	4	0	0	25	0	22	0	21	0	0	224	1	122	0	46	0	1	165	1	99	0	0	0	0	6.1	4	0	138	1	84	0	1	0	0	(-)	1	138	84
56.04	1	female	0	24.6	0	87.5	0	7.3	4.8	0.657534246575342	0	4	1	0	21	0	19	0	22	0	0	182	0	80	0	46	0	1	122	0	95	0	0	0	0	5.9	4.2	0	122	0	75	0	1	0	1	(+)	1	122	75
52.09	1	female	0	25.9	1	88	0	6.5	4	0.615384615384615	0	4	0	0	22	0	21	0	53	0	1	272	1	153	1	51	0	0	201	1	101	0	1	0	0	5.5	3.5	0	91	0	55	0	1	0	0	(-)	0	91	55
55.03	1	female	0	25.8	1	89.5	0	4.5	3.9	0.866666666666667	0	4	1	0	23	0	30	0	48	0	0	233	1	92	0	57	0	0	162	1	118	1	1	0	0	6	6.4	0	133	1	82	0	1	0	0	(-)	1	133	82
34.11	0	female	0	25	1	86.5	0	6.4	8.2	1.28125	1	3	0	0	16	0	19	0	30	0	0	215	0	130	0	45	0	1	157	1	95	0	0	0	0	5.4	5.9	0	138	1	84	0	1	0	0	(-)	1	138	84
62.09	1	female	0	23.1	0	80	0	5.7	4.5	0.789473684210526	0	4	1	0	21	0	20	0	24	0	0	234	1	73	0	88	0	0	136	0	109	0	1	0	0	6.1	5	0	133	1	80	0	1	0	0	(-)	1	133	80
57.1	1	female	0	22.1	0	82.5	0	7.3	4.6	0.63013698630137	0	4	1	0	17	0	20	0	17	0	0	237	1	111	0	51	0	0	165	1	109	0	1	0	0	6	5.2	0	139	1	81	0	1	0	0	(-)	1	139	81
49.08	0	female	0	24.8	0	85.5	0	5.6	7.1	1.26785714285714	1	3	1	0	22	0	18	0	20	0	0	225	1	104	0	76	0	0	133	0	101	0	1	0	0	6.1	5.9	0	150	1	90	1	1	0	0	(-)	1	150	90
52	1	female	0	25	1	81.5	0	7.2	4.2	0.583333333333333	0	4	0	0	14	0	17	0	16	0	0	217	0	65	0	57	0	0	151	1	104	0	1	0	0	5.5	3.9	0	155	1	79	0	1	1	1	(+)	1	155	79
56	1	female	0	25.7	1	86	0	7.5	4.7	0.626666666666667	0	4	1	1	29	0	42	1	34	0	0	208	0	106	0	66	0	0	129	0	142	1	1	1	1	6.6	3.9	0	115	0	62	0	1	0	1	(+)	1	115	62
54.11	1	female	0	24.3	0	87	0	4.2	7.4	1.76190476190476	1	3	1	1	34	1	53	1	25	0	0	175	0	113	0	51	0	0	109	0	120	1	1	1	0	6.4	7.6	1	151	1	92	1	1	0	1	(+)	1	151	92
62.05	1	female	0	22.7	0	82	0	6.1	3.4	0.557377049180328	0	4	1	0	15	0	13	0	17	0	0	315	1	689	1	53	0	0	148	1	109	0	1	0	0	6	4.4	0	119	0	63	0	1	0	0	(-)	0	119	63
62.06	1	female	0	28.1	1	87	0	5.8	4.5	0.775862068965517	0	4	1	0	24	0	25	0	12	0	0	169	0	186	1	49	0	1	99	0	95	0	0	0	0	5.6	5.1	0	132	1	84	0	1	0	1	(+)	1	132	84
40.07	0	female	0	27.2	1	92.5	1	7.7	8.4	1.09090909090909	1	3	1	1	25	0	45	1	33	0	0	214	0	112	0	43	0	1	151	1	108	0	1	0	0	5.8	5.7	0	132	1	80	0	1	0	0	(-)	1	132	80
52.09	1	female	0	24.2	0	81.5	0	4.7	3.6	0.765957446808511	0	4	0	0	19	0	14	0	19	0	0	285	1	111	0	73	0	0	196	1	100	0	1	0	0	5.8	5.7	0	135	1	81	0	1	0	0	(-)	1	135	81
46.05	0	female	0	22.4	0	81	0	6.1	4.6	0.754098360655738	0	4	0	0	25	0	25	0	19	0	0	188	0	111	0	70	0	0	101	0	106	0	1	0	0	5.6	5.5	0	110	0	77	0	1	0	1	(+)	1	110	77
56.1	1	female	0	28.9	1	96.5	1	8.5	5.3	0.623529411764706	0	4	1	1	47	1	89	1	37	0	0	228	1	216	1	47	0	1	151	1	104	0	1	0	0	5.9	4.7	0	101	0	63	0	1	1	0	(-)	0	101	63
40	0	female	0	34.4	1	106	1	9.4	9.4	1	1	3	1	1	27	0	37	1	44	0	0	230	1	186	1	46	0	1	158	1	94	0	0	0	0	5.5	5.2	0	128	0	79	0	1	1	0	(-)	0	128	79
55.06	1	female	0	24.8	0	88	0	5.7	4.5	0.789473684210526	0	4	1	0	20	0	21	0	19	0	0	235	1	99	0	57	0	0	157	1	104	0	1	0	0	6.1	4.7	0	137	1	81	0	1	0	1	(+)	1	137	81
52.11	1	female	0	19.8	0	83.5	0	3.5	3.2	0.914285714285714	0	4	0	0	25	0	25	0	53	0	1	285	1	56	0	127	0	0	145	1	104	0	1	0	0	5.4	3	0	133	1	74	0	1	0	0	(-)	1	133	74
49.08	0	female	0	24.8	0	83.5	0	5.2	3.8	0.730769230769231	0	4	1	0	15	0	20	0	22	0	0	234	1	183	1	51	0	0	160	1	102	0	1	0	0	5.7	5.5	0	125	0	62	0	1	0	0	(-)	0	125	62
59.04	1	female	0	26.3	1	85.5	0	6.1	4.7	0.770491803278689	0	4	0	0	23	0	33	1	20	0	0	217	0	83	0	73	0	0	129	0	110	1	1	0	0	5.4	4.2	0	137	1	76	0	1	0	1	(+)	1	137	76
[truncated: 111 more rows]
[truncated: 12 more columns]
